# Supplementary material for: 4-Fluoro-N-[3-(2-fluoro­phen­yl)-4-methyl-2,3-dihydro-2-thienyl­idene]benzamide
Source: Acta Crystallogr Sect E Struct Rep Online. 2009 Jun 20;65(Pt 7):o1643. doi: 10.1107/S1600536809022314 (PMC2969331; doi:10.1107/S1600536809022314)
Supplement: Supplementary file 1 [file e-65-o1643-sup1.cif]

##############################################################################
###                                                                        ###
###        Electronic paper (Acta Crystallographica Section E)             ###
###                                                                        ###
##############################################################################
#                                                                            #
# This CIF contains the data in a paper accepted for publication in Acta     #
# Crystallographica Section E. It conforms to the requirements of Notes      #
# for Authors for Section E, and has been peer reviewed under the auspices   #
# of the IUCr Commission on Journals.                                        #
#                                                                            #
# Full details of the Crystallographic Information File format               #
# are given in the paper "The Crystallographic Information File (CIF):       #
# a New Standard Archive File for Crystallography" by S. R. Hall, F. H.      #
# Allen and I. D. Brown [Acta Cryst. (1991), A47, 655-685].                  #
#                                                                            #
# The current version of the core CIF dictionary is obtainable from          #
# ftp://ftp.iucr.org/pub/cif_core.dic. The current version number is 2.4.    #
#                                                                            #
# Software is freely available for graphical display of the structure(s) in  #
# this CIF.  For information consult the CIF home page http://www.iucr.org/  #
# cif/home.html                                                              #
#                                                                            #
# This file may be used for bona fide research purposes within the           #
# scientific community so long as proper attribution is given to the journal # 
# article from which it was obtained.                                        #
#                                                                            #
##############################################################################
                                             
data_global
_audit_creation_method     SHELXL-97
_journal_date_recd_electronic     2009-05-13
_journal_date_accepted     2009-06-11
_journal_name_full     'Acta Crystallographica, Section E'
_journal_year     2009
_journal_volume     65
_journal_issue      7
_journal_page_first     o1643
_journal_page_last     o1643
_journal_paper_category     QO
_journal_coeditor_code     BI2375
_publ_contact_author_name     'Dr Aamer Saeed'
_publ_contact_author_address
;
Department of Chemistry,
Quaid-I-Azam University,
Islamabad 45320,
Pakistan
;
_publ_contact_author_email     'aamersaeed@yahoo.com'
_publ_contact_author_fax     '+92 51 90643231'
_publ_contact_author_phone     '+92 51 90642241'
_publ_section_title
;\
4-Fluoro-<i>N</i>-[3-(2-fluorophenyl)-4-methyl-2,3-dihydro-2-thienylidene]\
benzamide
;
loop_
    _publ_author_name
    _publ_author_address
    'Saeed, Aamer'
;
Department of Chemistry,
Quaid-i-Azam University,
Islamabad 45320,
Pakistan
;
    'Shaheen, Uzma'
;
Department of Chemistry,
Quaid-i-Azam University,
Islamabad 45320,
Pakistan
;
    'Latif, Muhammad'
;
Hamdard Institute of Pharmaceutical Sciences
Hamdard University
Islamabad Campus
Pakistan
;
    'Bolte, Michael'
;
Institut f\"ur Anorganische Chemie
J. W. Goethe-Universit\"at Frankfurt
Max-von-Laue-Strasse 7
60438 Frankfurt/Main
Germany
;
data_I
_audit_creation_method     SHELXL-97
_chemical_name_systematic
;
4-Fluoro-<i>N</i>-[3-(2-fluorophenyl)-4-methyl-2,3-dihydro-2-
thienylidene]benzamide
;
_chemical_name_common     ?
_chemical_formula_moiety     'C17 H12 F2 N2 O S'
_chemical_formula_sum     'C17 H12 F2 N2 O S'
_chemical_formula_iupac     'C17 H12 F2 N2 O S'
_chemical_formula_weight     330.35
_chemical_melting_point     ?
_symmetry_cell_setting     orthorhombic
_symmetry_space_group_name_H-M     'P 21 21 21'
_symmetry_space_group_name_Hall     'P 2ac 2ab'
loop_
    _symmetry_equiv_pos_as_xyz
    'x, y, z'
    '-x+1/2, -y, z+1/2'
    '-x, y+1/2, -z+1/2'
    'x+1/2, -y+1/2, -z'
_cell_length_a     7.0982(14)
_cell_length_b     11.423(2)
_cell_length_c     18.949(4)
_cell_angle_alpha     90.00
_cell_angle_beta     90.00
_cell_angle_gamma     90.00
_cell_volume     1536.5(5)
_cell_formula_units_Z     4
_cell_measurement_reflns_used     9675
_cell_measurement_theta_min     3.4
_cell_measurement_theta_max     27.8
_cell_measurement_temperature     173(2)
_exptl_crystal_description     block
_exptl_crystal_colour     colourless
_exptl_crystal_size_max     0.36
_exptl_crystal_size_mid     0.34
_exptl_crystal_size_min     0.28
_exptl_crystal_density_diffrn     1.428
_exptl_crystal_density_meas     ?
_exptl_crystal_density_method     'not measured'
_exptl_crystal_F_000     680
_exptl_absorpt_coefficient_mu     0.237
_exptl_absorpt_correction_type     multi-scan
_exptl_absorpt_process_details     '(MULABS; Spek, 2009; Blessing, 1995)'
_exptl_absorpt_correction_T_min     0.9196
_exptl_absorpt_correction_T_max     0.9367
_exptl_special_details
;
;
_diffrn_ambient_temperature     173(2)
_diffrn_radiation_type     MoK\a
_diffrn_radiation_wavelength     0.71073
_diffrn_radiation_source     'fine-focus sealed tube'
_diffrn_radiation_monochromator     graphite
_diffrn_measurement_device_type     'Stoe IPDS-II two-circle'
_diffrn_measurement_method     \w
_diffrn_reflns_number     10484
_diffrn_reflns_av_R_equivalents     0.0463
_diffrn_reflns_av_sigmaI/netI     0.0397
_diffrn_reflns_theta_min     3.38
_diffrn_reflns_theta_max     27.57
_diffrn_reflns_theta_full     25.00
_diffrn_measured_fraction_theta_max     0.992
_diffrn_measured_fraction_theta_full     0.996
_diffrn_reflns_limit_h_min     -8
_diffrn_reflns_limit_h_max     9
_diffrn_reflns_limit_k_min     -12
_diffrn_reflns_limit_k_max     14
_diffrn_reflns_limit_l_min     -24
_diffrn_reflns_limit_l_max     23
_diffrn_standards_number     0
_diffrn_standards_interval_count     .
_diffrn_standards_interval_time     .
_diffrn_standards_decay_%     ?
_refine_special_details
;
Refinement of <i>F</i>^2^ against ALL reflections. The weighted <i>R</i>-factor
<i>wR</i> and goodness of fit <i>S</i> are based on <i>F</i>^2^, conventional
<i>R</i>-factors <i>R</i> are based on <i>F</i>, with <i>F</i> set to zero for
negative <i>F</i>^2^. The threshold expression of <i>F</i>^2^ >
\s(<i>F</i>^2^) is used only for calculating <i>R</i>-factors(gt) <i>etc</i>.
and is not relevant to the choice of reflections for refinement.
<i>R</i>-factors based on <i>F</i>^2^ are statistically about twice as large
as those based on <i>F</i>, and <i>R</i>- factors based on ALL data will be
even larger.
;
_reflns_number_total     3531
_reflns_number_gt     3213
_reflns_threshold_expression     I>2\s(I)
_refine_ls_structure_factor_coef     Fsqd
_refine_ls_matrix_type     full
_refine_ls_R_factor_all     0.0379
_refine_ls_R_factor_gt     0.0335
_refine_ls_wR_factor_gt     0.0802
_refine_ls_wR_factor_ref     0.0818
_refine_ls_goodness_of_fit_ref     0.990
_refine_ls_restrained_S_all     0.990
_refine_ls_number_reflns     3531
_refine_ls_number_parameters     219
_refine_ls_number_restraints     0
_refine_ls_hydrogen_treatment     constr
_refine_ls_weighting_scheme     calc
_refine_ls_weighting_details
                  'calc w=1/[\s^2^(Fo^2^)+(0.052P)^2^] where P=(Fo^2^+2Fc^2^)/3'
_atom_sites_solution_hydrogens     geom
_atom_sites_solution_primary     direct
_atom_sites_solution_secondary     difmap
_refine_ls_shift/su_max     0.001
_refine_ls_shift/su_mean     0.000
_refine_diff_density_max     0.146
_refine_diff_density_min     -0.261
_refine_ls_extinction_method     none
_refine_ls_extinction_coef     ?
_refine_ls_abs_structure_details     'Flack (1983), 1491 Friedel pairs'
_refine_ls_abs_structure_Flack     -0.15(6)
loop_
    _atom_type_symbol
    _atom_type_description
    _atom_type_scat_dispersion_real
    _atom_type_scat_dispersion_imag
    _atom_type_scat_source
    'C' 'C' 0.0033 0.0016
                         'International Tables Vol C Tables 4.2.6.8 and 6.1.1.4'
    'H' 'H' 0.0000 0.0000
                         'International Tables Vol C Tables 4.2.6.8 and 6.1.1.4'
    'F' 'F' 0.0171 0.0103
                         'International Tables Vol C Tables 4.2.6.8 and 6.1.1.4'
    'N' 'N' 0.0061 0.0033
                         'International Tables Vol C Tables 4.2.6.8 and 6.1.1.4'
    'O' 'O' 0.0106 0.0060
                         'International Tables Vol C Tables 4.2.6.8 and 6.1.1.4'
    'S' 'S' 0.1246 0.1234
                         'International Tables Vol C Tables 4.2.6.8 and 6.1.1.4'
_computing_data_collection     'X-AREA (Stoe & Cie, 2001)'
_computing_cell_refinement     'X-AREA (Stoe & Cie, 2001)'
_computing_data_reduction     'X-AREA (Stoe & Cie, 2001)'
_computing_structure_solution     'SHELXS97 (Sheldrick, 2008)'
_computing_structure_refinement     'SHELXL97 (Sheldrick, 2008)'
_computing_molecular_graphics     'SHELXTL (Sheldrick, 2008)'
_computing_publication_material     'SHELXTL (Sheldrick, 2008)'
loop_
    _atom_site_type_symbol
    _atom_site_label
    _atom_site_fract_x
    _atom_site_fract_y
    _atom_site_fract_z
    _atom_site_U_iso_or_equiv
    _atom_site_adp_type
    _atom_site_calc_flag
    _atom_site_refinement_flags
    _atom_site_occupancy
    _atom_site_disorder_assembly
    _atom_site_disorder_group
    S S1 0.86255(5) 0.65177(5) 0.73205(2) 0.04103(12) Uani d . 1 . .
    N N1 0.56925(19) 0.59033(13) 0.64274(7) 0.0316(3) Uani d . 1 . .
    O O1 0.7594(2) 0.44060(14) 0.68401(8) 0.0520(4) Uani d . 1 . .
    F F1 0.0840(3) 0.15356(14) 0.55262(9) 0.0825(5) Uani d . 1 . .
    F F2 0.71228(15) 0.86728(14) 0.53579(6) 0.0406(4) Uani d P 0.810(3) A 1
    F F2' 0.2818(7) 0.7551(6) 0.7021(3) 0.048(2) Uani d P 0.190(3) A 2
    C C1 0.6168(2) 0.47540(16) 0.65201(8) 0.0356(4) Uani d . 1 . .
    C C2 0.67222(19) 0.66920(16) 0.67514(8) 0.0303(3) Uani d . 1 . .
    N N3 0.63342(18) 0.78545(13) 0.66789(7) 0.0304(3) Uani d . 1 . .
    C C4 0.7456(2) 0.86166(18) 0.70871(8) 0.0340(4) Uani d . 1 . .
    C C5 0.8742(2) 0.80204(19) 0.74587(9) 0.0414(4) Uani d . 1 . .
    H H5 0.9626 0.8381 0.7766 0.050 Uiso calc R 1 . .
    C C6 0.7117(3) 0.98996(19) 0.70565(10) 0.0436(4) Uani d . 1 . .
    H H6A 0.7834 1.0287 0.7432 0.065 Uiso calc R 1 . .
    H H6B 0.5771 1.0056 0.7121 0.065 Uiso calc R 1 . .
    H H6C 0.7523 1.0201 0.6597 0.065 Uiso calc R 1 . .
    C C11 0.4788(3) 0.39042(17) 0.62212(8) 0.0353(4) Uani d . 1 . .
    C C12 0.5145(3) 0.27036(19) 0.62624(10) 0.0451(4) Uani d . 1 . .
    H H12 0.6301 0.2435 0.6457 0.054 Uiso calc R 1 . .
    C C13 0.3827(3) 0.19005(18) 0.60216(10) 0.0513(5) Uani d . 1 . .
    H H13 0.4062 0.1083 0.6052 0.062 Uiso calc R 1 . .
    C C14 0.2173(3) 0.2315(2) 0.57387(11) 0.0529(5) Uani d . 1 . .
    C C15 0.1774(3) 0.3489(2) 0.56784(11) 0.0519(5) Uani d . 1 . .
    H H15 0.0622 0.3747 0.5476 0.062 Uiso calc R 1 . .
    C C16 0.3098(3) 0.42878(17) 0.59203(10) 0.0405(4) Uani d . 1 . .
    H H16 0.2854 0.5103 0.5881 0.049 Uiso calc R 1 . .
    C C21 0.48714(19) 0.82453(15) 0.62105(8) 0.0278(3) Uani d . 1 A .
    C C22 0.5303(2) 0.86227(15) 0.55392(8) 0.0290(3) Uani d . 1 . .
    H H22 0.6587 0.8661 0.5400 0.035 Uiso d PR 0.190(3) A 2
    C C23 0.3925(2) 0.89464(15) 0.50637(8) 0.0325(3) Uani d . 1 A .
    H H23 0.4250 0.9201 0.4602 0.039 Uiso calc R 1 . .
    C C24 0.2054(2) 0.88918(16) 0.52746(9) 0.0348(4) Uani d . 1 . .
    H H24 0.1085 0.9107 0.4954 0.042 Uiso calc R 1 A .
    C C25 0.1592(2) 0.8527(2) 0.59472(9) 0.0439(4) Uani d . 1 A .
    H H25 0.0309 0.8499 0.6089 0.053 Uiso calc R 1 . .
    C C26 0.2997(2) 0.8203(2) 0.64164(9) 0.0403(4) Uani d . 1 . .
    H H26 0.2675 0.7945 0.6877 0.048 Uiso d PR 0.810(3) A 1
loop_
    _atom_site_aniso_label
    _atom_site_aniso_U_11
    _atom_site_aniso_U_22
    _atom_site_aniso_U_33
    _atom_site_aniso_U_12
    _atom_site_aniso_U_13
    _atom_site_aniso_U_23
    S1 0.02961(17) 0.0565(3) 0.0369(2) 0.00724(19) -0.00870(15) 0.0061(2)
    N1 0.0334(6) 0.0324(8) 0.0290(6) 0.0029(5) -0.0029(5) 0.0041(6)
    O1 0.0474(7) 0.0475(9) 0.0610(8) 0.0136(6) -0.0158(6) 0.0073(7)
    F1 0.1076(11) 0.0365(7) 0.1034(11) -0.0068(8) -0.0504(9) -0.0073(8)
    F2 0.0270(6) 0.0573(10) 0.0374(6) -0.0039(5) 0.0046(4) 0.0079(6)
    F2' 0.032(3) 0.074(5) 0.038(3) 0.005(3) 0.006(2) 0.014(3)
    C1 0.0391(8) 0.0375(9) 0.0302(7) 0.0106(8) -0.0003(6) 0.0046(7)
    C2 0.0263(6) 0.0403(10) 0.0242(6) 0.0023(6) -0.0005(5) 0.0036(6)
    N3 0.0260(5) 0.0362(7) 0.0290(6) -0.0027(6) -0.0054(5) 0.0023(5)
    C4 0.0269(6) 0.0454(11) 0.0299(7) -0.0076(7) -0.0004(5) -0.0033(7)
    C5 0.0288(7) 0.0603(12) 0.0351(8) -0.0059(7) -0.0074(6) -0.0013(7)
    C6 0.0402(8) 0.0462(12) 0.0443(9) -0.0112(8) -0.0037(7) -0.0079(8)
    C11 0.0460(9) 0.0325(9) 0.0275(7) 0.0087(7) -0.0001(6) 0.0021(6)
    C12 0.0590(11) 0.0372(10) 0.0391(9) 0.0129(9) -0.0036(8) -0.0004(8)
    C13 0.0751(13) 0.0302(10) 0.0485(10) 0.0111(9) -0.0098(10) -0.0064(8)
    C14 0.0751(13) 0.0332(11) 0.0504(11) -0.0010(10) -0.0168(10) -0.0057(9)
    C15 0.0656(11) 0.0348(10) 0.0553(11) 0.0055(9) -0.0237(9) -0.0007(10)
    C16 0.0525(10) 0.0295(9) 0.0395(8) 0.0064(7) -0.0111(7) 0.0015(8)
    C21 0.0262(6) 0.0285(8) 0.0288(7) -0.0004(6) -0.0037(5) 0.0016(6)
    C22 0.0280(6) 0.0278(8) 0.0314(7) -0.0019(6) 0.0010(5) 0.0002(6)
    C23 0.0409(8) 0.0299(8) 0.0267(7) -0.0024(7) -0.0022(6) 0.0021(6)
    C24 0.0335(7) 0.0363(9) 0.0346(8) 0.0029(7) -0.0097(6) -0.0014(7)
    C25 0.0258(6) 0.0679(13) 0.0379(8) 0.0020(8) -0.0020(6) 0.0010(9)
    C26 0.0290(7) 0.0615(13) 0.0305(7) -0.0027(8) -0.0009(6) 0.0070(8)
_geom_special_details
;
All e.s.d.'s (except the e.s.d. in the dihedral angle between two l.s. planes)
are estimated using the full covariance matrix. The cell e.s.d.'s are taken
into account individually in the estimation of e.s.d.'s in distances, angles
and torsion angles; correlations between e.s.d.'s in cell parameters are only
used when they are defined by crystal symmetry. An approximate (isotropic)
treatment of cell e.s.d.'s is used for estimating e.s.d.'s involving l.s.
planes.
;
loop_
    _geom_bond_atom_site_label_1
    _geom_bond_atom_site_label_2
    _geom_bond_site_symmetry_2
    _geom_bond_distance
    _geom_bond_publ_flag
    S1 C5 . 1.738(2) ?
    S1 C2 . 1.7400(15) ?
    N1 C2 . 1.313(2) ?
    N1 C1 . 1.367(2) ?
    O1 C1 . 1.245(2) ?
    F1 C14 . 1.360(3) ?
    F2 C22 . 1.3379(18) ?
    F2' C26 . 1.373(6) ?
    C1 C11 . 1.491(3) ?
    C2 N3 . 1.363(2) ?
    N3 C4 . 1.411(2) ?
    N3 C21 . 1.4370(18) ?
    C4 C5 . 1.339(2) ?
    C4 C6 . 1.486(3) ?
    C5 H5 . 0.950 ?
    C6 H6A . 0.980 ?
    C6 H6B . 0.980 ?
    C6 H6C . 0.980 ?
    C11 C12 . 1.397(3) ?
    C11 C16 . 1.399(2) ?
    C12 C13 . 1.388(3) ?
    C12 H12 . 0.950 ?
    C13 C14 . 1.375(3) ?
    C13 H13 . 0.950 ?
    C14 C15 . 1.376(3) ?
    C15 C16 . 1.387(3) ?
    C15 H15 . 0.950 ?
    C16 H16 . 0.950 ?
    C21 C22 . 1.378(2) ?
    C21 C26 . 1.387(2) ?
    C22 C23 . 1.380(2) ?
    C22 H22 . 0.950 ?
    C23 C24 . 1.388(2) ?
    C23 H23 . 0.950 ?
    C24 C25 . 1.380(2) ?
    C24 H24 . 0.950 ?
    C25 C26 . 1.386(2) ?
    C25 H25 . 0.950 ?
    C26 H26 . 0.950 ?
loop_
    _geom_angle_atom_site_label_1
    _geom_angle_atom_site_label_2
    _geom_angle_atom_site_label_3
    _geom_angle_site_symmetry_1
    _geom_angle_site_symmetry_3
    _geom_angle
    _geom_angle_publ_flag
    C5 S1 C2 . . 90.99(8) ?
    C2 N1 C1 . . 117.49(14) ?
    O1 C1 N1 . . 124.75(18) ?
    O1 C1 C11 . . 120.75(17) ?
    N1 C1 C11 . . 114.48(14) ?
    N1 C2 N3 . . 120.60(13) ?
    N1 C2 S1 . . 130.07(14) ?
    N3 C2 S1 . . 109.32(12) ?
    C2 N3 C4 . . 115.58(14) ?
    C2 N3 C21 . . 120.72(13) ?
    C4 N3 C21 . . 123.70(15) ?
    C5 C4 N3 . . 111.06(17) ?
    C5 C4 C6 . . 129.23(16) ?
    N3 C4 C6 . . 119.71(15) ?
    C4 C5 S1 . . 113.00(13) ?
    C4 C5 H5 . . 123.5 ?
    S1 C5 H5 . . 123.5 ?
    C4 C6 H6A . . 109.5 ?
    C4 C6 H6B . . 109.5 ?
    H6A C6 H6B . . 109.5 ?
    C4 C6 H6C . . 109.5 ?
    H6A C6 H6C . . 109.5 ?
    H6B C6 H6C . . 109.5 ?
    C12 C11 C16 . . 119.08(18) ?
    C12 C11 C1 . . 119.91(16) ?
    C16 C11 C1 . . 120.96(16) ?
    C13 C12 C11 . . 120.54(18) ?
    C13 C12 H12 . . 119.7 ?
    C11 C12 H12 . . 119.7 ?
    C14 C13 C12 . . 118.5(2) ?
    C14 C13 H13 . . 120.8 ?
    C12 C13 H13 . . 120.8 ?
    F1 C14 C13 . . 119.0(2) ?
    F1 C14 C15 . . 118.1(2) ?
    C13 C14 C15 . . 122.9(2) ?
    C14 C15 C16 . . 118.31(19) ?
    C14 C15 H15 . . 120.8 ?
    C16 C15 H15 . . 120.8 ?
    C15 C16 C11 . . 120.64(18) ?
    C15 C16 H16 . . 119.7 ?
    C11 C16 H16 . . 119.7 ?
    C22 C21 C26 . . 118.93(14) ?
    C22 C21 N3 . . 120.45(13) ?
    C26 C21 N3 . . 120.56(14) ?
    F2 C22 C21 . . 117.72(14) ?
    F2 C22 C23 . . 120.34(14) ?
    C21 C22 C23 . . 121.94(14) ?
    C21 C22 H22 . . 118.9 ?
    C23 C22 H22 . . 119.1 ?
    C22 C23 C24 . . 118.55(15) ?
    C22 C23 H23 . . 120.7 ?
    C24 C23 H23 . . 120.7 ?
    C25 C24 C23 . . 120.43(14) ?
    C25 C24 H24 . . 119.8 ?
    C23 C24 H24 . . 119.8 ?
    C24 C25 C26 . . 120.12(14) ?
    C24 C25 H25 . . 119.9 ?
    C26 C25 H25 . . 119.9 ?
    F2' C26 C25 . . 127.8(3) ?
    F2' C26 C21 . . 110.0(3) ?
    C25 C26 C21 . . 120.02(15) ?
    C25 C26 H26 . . 119.9 ?
    C21 C26 H26 . . 120.0 ?
loop_
    _geom_torsion_atom_site_label_1
    _geom_torsion_atom_site_label_2
    _geom_torsion_atom_site_label_3
    _geom_torsion_atom_site_label_4
    _geom_torsion_site_symmetry_1
    _geom_torsion_site_symmetry_2
    _geom_torsion_site_symmetry_3
    _geom_torsion_site_symmetry_4
    _geom_torsion
    _geom_torsion_publ_flag
    C2 N1 C1 O1 . . . . -6.3(3) ?
    C2 N1 C1 C11 . . . . 171.87(14) ?
    C1 N1 C2 N3 . . . . 179.61(14) ?
    C1 N1 C2 S1 . . . . -2.0(2) ?
    C5 S1 C2 N1 . . . . -176.30(15) ?
    C5 S1 C2 N3 . . . . 2.19(11) ?
    N1 C2 N3 C4 . . . . 176.05(13) ?
    S1 C2 N3 C4 . . . . -2.61(15) ?
    N1 C2 N3 C21 . . . . -4.1(2) ?
    S1 C2 N3 C21 . . . . 177.21(10) ?
    C2 N3 C4 C5 . . . . 1.65(19) ?
    C21 N3 C4 C5 . . . . -178.16(13) ?
    C2 N3 C4 C6 . . . . -178.75(14) ?
    C21 N3 C4 C6 . . . . 1.4(2) ?
    N3 C4 C5 S1 . . . . 0.14(17) ?
    C6 C4 C5 S1 . . . . -179.40(14) ?
    C2 S1 C5 C4 . . . . -1.36(13) ?
    O1 C1 C11 C12 . . . . -3.8(3) ?
    N1 C1 C11 C12 . . . . 177.96(16) ?
    O1 C1 C11 C16 . . . . 173.91(17) ?
    N1 C1 C11 C16 . . . . -4.3(2) ?
    C16 C11 C12 C13 . . . . -1.3(3) ?
    C1 C11 C12 C13 . . . . 176.43(16) ?
    C11 C12 C13 C14 . . . . 0.4(3) ?
    C12 C13 C14 F1 . . . . -177.5(2) ?
    C12 C13 C14 C15 . . . . 0.6(3) ?
    F1 C14 C15 C16 . . . . 177.5(2) ?
    C13 C14 C15 C16 . . . . -0.6(4) ?
    C14 C15 C16 C11 . . . . -0.4(3) ?
    C12 C11 C16 C15 . . . . 1.3(3) ?
    C1 C11 C16 C15 . . . . -176.43(18) ?
    C2 N3 C21 C22 . . . . -97.29(18) ?
    C4 N3 C21 C22 . . . . 82.51(19) ?
    C2 N3 C21 C26 . . . . 80.0(2) ?
    C4 N3 C21 C26 . . . . -100.2(2) ?
    C26 C21 C22 F2 . . . . 178.95(18) ?
    N3 C21 C22 F2 . . . . -3.7(2) ?
    C26 C21 C22 C23 . . . . -0.8(3) ?
    N3 C21 C22 C23 . . . . 176.59(16) ?
    F2 C22 C23 C24 . . . . -179.43(18) ?
    C21 C22 C23 C24 . . . . 0.3(3) ?
    C22 C23 C24 C25 . . . . 0.4(3) ?
    C23 C24 C25 C26 . . . . -0.5(3) ?
    C24 C25 C26 F2' . . . . -161.8(4) ?
    C24 C25 C26 C21 . . . . 0.0(3) ?
    C22 C21 C26 F2' . . . . 165.4(3) ?
    N3 C21 C26 F2' . . . . -12.0(4) ?
    C22 C21 C26 C25 . . . . 0.6(3) ?
    N3 C21 C26 C25 . . . . -176.76(18) ?
loop_
    _geom_hbond_atom_site_label_D
    _geom_hbond_atom_site_label_H
    _geom_hbond_atom_site_label_A
    _geom_hbond_site_symmetry_A
    _geom_hbond_distance_DH
    _geom_hbond_distance_HA
    _geom_hbond_distance_DA
    _geom_hbond_angle_DHA
    C5 H5 O1 3_756 0.95 2.41 3.322(2) 160.1
