# Supplementary material for: 4-Fluoro-N-[3-(2-fluoro­phen­yl)-4-methyl-2,3-dihydro-2-thienyl­idene]benzamide
Source: Acta Crystallogr Sect E Struct Rep Online. 2009 Jun 20;65(Pt 7):o1643. doi: 10.1107/S1600536809022314 (PMC2969331; doi:10.1107/S1600536809022314)
Supplement: Supplementary file 2 [file e-65-o1643-Isup2.hkl]

# 
# h,k,l, Fc-squared, Fo-squared, sigma(Fo-squared) and status flag 
# 
data_I
_shelx_title ' sa20 in P212121' 
_shelx_refln_list_code          4 
_shelx_F_calc_maximum      172.89 
_exptl_crystal_F_000       680.00 
_reflns_d_resolution_high  0.7678 
 
loop_ 
 _symmetry_equiv_pos_as_xyz 
 'x, y, z' 
 '-x+1/2, -y, z+1/2' 
 '-x, y+1/2, -z+1/2' 
 'x+1/2, -y+1/2, -z' 
 
_cell_length_a     7.0982 
_cell_length_b    11.4232 
_cell_length_c    18.9493 
_cell_angle_alpha  90.000 
_cell_angle_beta   90.000 
_cell_angle_gamma  90.000 
 
_shelx_F_squared_multiplier     1.000 
 
loop_ 
 _refln_index_h 
 _refln_index_k 
 _refln_index_l 
 _refln_F_squared_calc 
 _refln_F_squared_meas 
 _refln_F_squared_sigma 
 _refln_observed_status 
   2   0   0     5588.30     5615.90    126.72 o 
   6   0   0      162.60      158.44      4.16 o 
   8   0   0      265.27      269.86     12.91 o 
   1   1   0     2182.80     2041.78     28.23 o 
   2   1   0      647.67      569.35      7.41 o 
   3   1   0     2958.74     2964.14     56.55 o 
   4   1   0       50.80       58.60      3.25 o 
   5   1   0      289.67      285.02      3.73 o 
   6   1   0      346.69      348.70      4.11 o 
   7   1   0       75.65       67.02      3.72 o 
   8   1   0        0.36        4.67      2.90 o 
   9   1   0        6.27        5.66      3.25 o 
   1   2   0     6279.22     5674.90    116.67 o 
   2   2   0      420.24      414.92      6.23 o 
   3   2   0        7.96       19.53      2.83 o 
   4   2   0      387.72      371.63      6.42 o 
   5   2   0       29.60       36.41      2.62 o 
   6   2   0      309.85      356.06      4.63 o 
   7   2   0      141.32      128.54      5.36 o 
   8   2   0       70.89       67.09      3.61 o 
   9   2   0      146.23      138.46      3.78 o 
   1   3   0     3508.24     3291.45    109.79 o 
   2   3   0      142.90      149.21      4.07 o 
   3   3   0      749.37      712.52     11.73 o 
   4   3   0      204.86      232.54      3.76 o 
   5   3   0      689.96      659.83     13.55 o 
   6   3   0     1308.34     1293.49     24.77 o 
   7   3   0       77.36       86.79      3.45 o 
   8   3   0       27.49       33.48      3.00 o 
   9   3   0        1.52        0.85      2.82 o 
   0   4   0    13604.32    13190.49    121.10 o 
   1   4   0      788.95      717.22     12.66 o 
   2   4   0       25.21       25.64      3.78 o 
   3   4   0      236.67      277.01      6.88 o 
   4   4   0       61.56       45.23      3.17 o 
   5   4   0       11.88       13.96      2.18 o 
   6   4   0       63.21       65.29      2.98 o 
   7   4   0        0.02        0.71      2.48 o 
   8   4   0        0.09        3.64      2.29 o 
   1   5   0       19.60       25.10      4.84 o 
   2   5   0     1024.54     1057.12     28.00 o 
   3   5   0      136.27      154.67      3.99 o 
   4   5   0        1.68        8.00      4.04 o 
   5   5   0       27.81       28.01      2.80 o 
   6   5   0      316.95      296.23      4.24 o 
   7   5   0       96.59      100.42      4.20 o 
   8   5   0        7.17       12.29      3.42 o 
   0   6   0     2651.29     2480.45     33.52 o 
   1   6   0      178.18      176.68      9.84 o 
   3   6   0        8.16       12.23      2.93 o 
   4   6   0      610.10      555.33     26.57 o 
   5   6   0       50.65       58.45      3.41 o 
   6   6   0      248.69      257.12     13.26 o 
   7   6   0       12.83        8.47      3.12 o 
   8   6   0       50.74       49.99      3.26 o 
   1   7   0        8.04        9.61      7.44 o 
   2   7   0      331.45      336.73      5.39 o 
   3   7   0     1244.01     1205.83     22.91 o 
   4   7   0       45.95       45.40      4.01 o 
   5   7   0     1783.22     1862.96     42.77 o 
   6   7   0       14.94       16.53      3.69 o 
   7   7   0        2.65        7.69      3.18 o 
   8   7   0        0.49        3.35      5.03 o 
   0   8   0      235.33      241.97     10.27 o 
   1   8   0      306.40      283.03     11.18 o 
   2   8   0        7.64       16.72      3.93 o 
   3   8   0        0.30        1.65      3.52 o 
   4   8   0       69.25       65.94      4.05 o 
   5   8   0      179.18      172.85      4.45 o 
   6   8   0        0.35        4.44      3.67 o 
   7   8   0        1.04        2.17      3.05 o 
   1   9   0      304.46      294.85     10.84 o 
   2   9   0      524.32      545.45     26.88 o 
   3   9   0       37.25       31.12      3.72 o 
   4   9   0        1.54        1.64      4.09 o 
   5   9   0       30.31       30.15      2.92 o 
   6   9   0      145.95      142.27      4.40 o 
   7   9   0        0.00       -2.36      3.39 o 
   0  10   0      270.39      241.32     10.35 o 
   1  10   0      198.35      174.49      6.85 o 
   2  10   0      112.15      131.19      5.84 o 
   3  10   0       20.96       14.25      4.71 o 
   4  10   0        1.77        3.30      4.71 o 
   5  10   0        3.70        4.33      3.28 o 
   6  10   0       25.76       26.18      3.48 o 
   1  11   0       20.45       10.37      5.30 o 
   2  11   0      105.42      110.24      4.95 o 
   3  11   0       24.64       22.55      4.70 o 
   4  11   0        1.73        4.44      3.76 o 
   5  11   0       31.30       32.85      4.01 o 
   6  11   0        2.19        3.99      4.03 o 
   0  12   0       56.07       49.10      9.16 o 
   1  12   0       95.96       91.81      6.64 o 
   2  12   0        0.82        4.10      3.61 o 
   3  12   0       49.96       57.45      6.60 o 
   4  12   0        1.47        3.49      4.84 o 
   5  12   0        0.45        2.43      4.50 o 
   1  13   0        0.36        2.22      6.49 o 
   2  13   0       16.56       10.26      4.37 o 
   3  13   0       34.32       39.86      3.95 o 
   4  13   0        0.36       -0.57      4.00 o 
   0  14   0       29.60       31.09      9.60 o 
   1  14   0       33.42       31.68      4.24 o 
   2  14   0       44.96       54.23      4.34 o 
   3  14   0       10.52        9.31      3.65 o 
   2   0   1     3903.72     3544.83     60.94 o 
   3   0   1      750.36      773.86      6.30 o 
   4   0   1      140.84      169.89      3.56 o 
   5   0   1      718.98      699.26     11.85 o 
   6   0   1      215.49      229.08      4.31 o 
   7   0   1      341.33      326.11      7.63 o 
   8   0   1        0.26        2.01      2.58 o 
   9   0   1        7.89       14.07      3.56 o 
  -9   1   1      168.16      159.03      6.75 o 
  -8   1   1        8.38        6.66      2.38 o 
  -7   1   1       67.11       69.11      3.10 o 
  -6   1   1       37.00       36.59      2.80 o 
  -5   1   1      700.32      736.58     11.35 o 
  -4   1   1      428.52      455.53      4.92 o 
  -3   1   1     1961.29     1978.15     14.06 o 
  -2   1   1      678.06      612.28      8.21 o 
  -1   1   1     8310.90     6918.24    179.29 o 
   1   1   1     8325.55     6994.88    133.34 o 
   2   1   1      659.51      574.93     13.62 o 
   3   1   1     1954.32     1853.27     24.12 o 
   4   1   1      425.97      388.68      6.45 o 
   5   1   1      704.19      711.98      9.90 o 
   6   1   1       33.41       33.15      2.44 o 
   7   1   1       66.76       67.73      3.09 o 
   8   1   1        8.13        9.98      2.60 o 
   9   1   1      165.79      154.29      5.47 o 
  -9   2   1       17.37       16.61      2.71 o 
  -8   2   1       10.36       11.80      3.05 o 
  -7   2   1       71.03       68.51      3.42 o 
  -6   2   1       30.76       36.92      3.00 o 
  -5   2   1      451.50      438.72      6.36 o 
  -4   2   1     2759.09     2963.27     84.50 o 
  -3   2   1      314.05      313.88     11.76 o 
  -2   2   1      896.33      896.02     33.31 o 
  -1   2   1      853.39      756.79     53.74 o 
   0   2   1     2312.08     1829.81     33.77 o 
   1   2   1      864.38      757.64     52.53 o 
   2   2   1      894.24      899.17      6.99 o 
   3   2   1      313.14      314.82     14.10 o 
   4   2   1     2771.04     2891.61     42.84 o 
   5   2   1      453.01      471.83     16.73 o 
   6   2   1       31.88       29.92      2.91 o 
   7   2   1       73.76       75.15      3.17 o 
   8   2   1       12.28       13.59      2.68 o 
   9   2   1       17.09       16.69      3.66 o 
  -9   3   1       41.47       44.31      3.25 o 
  -8   3   1       71.29       74.10      3.11 o 
  -7   3   1       79.65       67.16      2.57 o 
  -6   3   1      641.28      632.46      7.15 o 
  -5   3   1      105.89      117.56      2.94 o 
  -4   3   1       79.26       88.30      3.51 o 
  -3   3   1      175.74      180.61      3.98 o 
  -2   3   1      507.62      462.74     16.85 o 
  -1   3   1      380.03      403.78      7.75 o 
   0   3   1     2122.79     1886.73     31.57 o 
   1   3   1      387.14      387.87     27.27 o 
   2   3   1      506.24      456.35      7.21 o 
   3   3   1      175.37      176.98      3.65 o 
   4   3   1       80.30       90.59      3.26 o 
   5   3   1      103.86      110.79      6.04 o 
   6   3   1      635.74      605.48     10.03 o 
   7   3   1       79.05       68.91      3.11 o 
   8   3   1       72.27       78.94      3.61 o 
   9   3   1       42.56       43.33      3.21 o 
  -8   4   1        9.84        8.04      2.93 o 
  -7   4   1      218.67      224.94      5.42 o 
  -6   4   1      257.88      278.10      4.82 o 
  -5   4   1      130.11      139.97      3.19 o 
  -4   4   1      185.01      193.68      7.68 o 
  -3   4   1     1845.04     1918.49     63.31 o 
  -2   4   1     1106.93     1145.93     20.99 o 
  -1   4   1     1021.79      913.16     51.66 o 
   0   4   1      160.69      118.44     33.48 o 
   1   4   1     1036.40      914.02     76.98 o 
   2   4   1     1110.99     1136.29     26.61 o 
   3   4   1     1821.16     1868.95     13.47 o 
   4   4   1      176.92      189.05      3.78 o 
   5   4   1      128.61      133.60      4.72 o 
   6   4   1      254.35      267.74      7.21 o 
   7   4   1      215.89      199.51      3.72 o 
   8   4   1        9.89        8.55      3.35 o 
  -8   5   1       16.61       20.61      3.07 o 
  -7   5   1       64.23       60.13      3.78 o 
  -6   5   1       63.95       70.34      4.30 o 
  -5   5   1      103.52      104.86     18.24 o 
  -4   5   1      450.91      470.96     11.67 o 
  -3   5   1       32.64       32.32      7.10 o 
  -2   5   1      694.36      665.35     17.86 o 
  -1   5   1     3005.89     2774.76    148.18 o 
   0   5   1     2300.09     2410.52    259.99 o 
   1   5   1     3018.73     3001.19     46.22 o 
   2   5   1      698.06      730.18     23.89 o 
   3   5   1       31.02       30.09      3.42 o 
   4   5   1      448.90      465.35      8.64 o 
   5   5   1       96.23       91.35      8.92 o 
   6   5   1       64.67       70.07      4.20 o 
   7   5   1       64.59       65.06      3.01 o 
   8   5   1       16.44       16.80      3.41 o 
  -8   6   1       54.13       55.24      3.34 o 
  -7   6   1      123.78      124.14      4.13 o 
  -6   6   1       12.44       14.30      3.75 o 
  -5   6   1      275.40      282.34     17.06 o 
  -4   6   1      444.25      455.66     35.02 o 
  -3   6   1      146.03      154.44     14.92 o 
  -2   6   1      326.45      348.22     15.12 o 
  -1   6   1      912.59      944.59     21.91 o 
   0   6   1     1213.62     1181.05     73.79 o 
   1   6   1      926.11     1010.82     17.83 o 
   2   6   1      323.32      321.30     14.19 o 
   3   6   1      137.74      166.76     19.26 o 
   4   6   1      446.44      460.65      7.67 o 
   5   6   1      277.39      271.15      6.61 o 
   6   6   1       11.87       17.46      3.27 o 
   7   6   1      121.11      118.49      7.60 o 
   8   6   1       54.91       63.31      3.89 o 
  -8   7   1       11.20       11.36      4.79 o 
  -7   7   1       39.83       35.55      3.10 o 
  -6   7   1      122.72      124.63     12.11 o 
  -5   7   1      488.98      490.33     34.49 o 
  -4   7   1      228.67      229.53      5.92 o 
  -3   7   1       39.68       41.59      3.53 o 
  -2   7   1      592.37      613.66     18.78 o 
  -1   7   1       16.61       18.32      8.04 o 
   0   7   1      314.42      281.02     35.81 o 
   1   7   1       15.57       38.68      6.91 o 
   2   7   1      599.95      611.56     12.66 o 
   3   7   1       38.22       47.95      4.16 o 
   4   7   1      224.28      226.89      4.90 o 
   5   7   1      493.51      491.89      5.89 o 
   6   7   1      116.29      117.60     14.87 o 
   7   7   1       38.77       35.34      3.92 o 
   8   7   1       11.61       10.72      3.67 o 
  -7   8   1       24.84       26.93      3.40 o 
  -6   8   1      247.64      244.16      5.95 o 
  -5   8   1      124.23      120.65     13.34 o 
  -4   8   1      555.43      561.04     11.98 o 
  -3   8   1      186.07      201.33     17.91 o 
  -2   8   1      274.62      272.46      8.92 o 
  -1   8   1       32.99       44.55      8.47 o 
   0   8   1      202.03      198.95     20.47 o 
   1   8   1       33.78       32.89      6.88 o 
   2   8   1      276.70      283.03      6.35 o 
   3   8   1      183.56      176.29     13.16 o 
   4   8   1      544.59      556.37      5.28 o 
   5   8   1      124.22      127.83     21.29 o 
   6   8   1      244.99      227.03      8.07 o 
   7   8   1       24.06       25.60      3.99 o 
  -7   9   1        1.33        2.60      3.42 o 
  -6   9   1       81.62       86.26      3.67 o 
  -5   9   1      130.37      131.77      5.17 o 
  -4   9   1       86.52       83.90      8.15 o 
  -3   9   1      184.87      186.90     13.55 o 
  -2   9   1       67.08       57.93      5.67 o 
  -1   9   1       58.57       57.73      5.66 o 
   0   9   1        6.47        6.82      4.69 o 
   1   9   1       59.36       48.93      5.43 o 
   2   9   1       71.69       69.99      5.33 o 
   3   9   1      186.62      184.62      5.20 o 
   4   9   1       86.85       80.41      3.17 o 
   5   9   1      124.86      125.92      6.25 o 
   6   9   1       82.30       83.18      4.19 o 
   7   9   1        1.30        1.87      2.98 o 
  -6  10   1        2.66        3.32      3.16 o 
  -5  10   1        8.09       11.44      3.20 o 
  -4  10   1       59.76       61.69      4.72 o 
  -3  10   1      170.55      172.82      8.59 o 
  -2  10   1      169.35      178.54      6.46 o 
  -1  10   1      480.45      442.90     15.43 o 
   0  10   1      214.66      177.93      7.51 o 
   1  10   1      474.13      447.47     13.89 o 
   2  10   1      168.56      152.53      6.08 o 
   3  10   1      169.40      173.65      7.08 o 
   4  10   1       59.91       63.23      3.57 o 
   5  10   1        8.53        8.56      4.87 o 
   6  10   1        2.55        1.88      3.01 o 
  -6  11   1        5.60        4.24      4.02 o 
  -5  11   1       68.21       75.43      3.91 o 
  -4  11   1        8.40        7.93      3.88 o 
  -3  11   1       29.58       19.53      4.28 o 
  -2  11   1      322.09      307.42     20.52 o 
  -1  11   1       29.22       29.44      5.62 o 
   0  11   1      141.43      134.91      9.03 o 
   1  11   1       30.02       33.60      5.24 o 
   2  11   1      325.33      300.44      7.42 o 
   3  11   1       29.40       25.40      3.68 o 
   4  11   1        8.20        7.82      3.03 o 
   5  11   1       69.01       70.04      4.12 o 
   6  11   1        5.36        7.34      4.16 o 
  -5  12   1      131.12      144.45     14.85 o 
  -4  12   1       53.44       52.77      7.03 o 
  -3  12   1        1.00        7.11      6.43 o 
  -2  12   1        6.30        5.19      5.09 o 
  -1  12   1       36.79       27.37      6.73 o 
   0  12   1        9.05       12.93      5.62 o 
   1  12   1       35.76       35.48      6.15 o 
   2  12   1        6.29        6.60      3.41 o 
   3  12   1        1.16        2.81      3.11 o 
   4  12   1       52.30       53.42      4.56 o 
   5  12   1      132.10      149.09      6.05 o 
  -4  13   1        9.43       10.60      3.63 o 
  -3  13   1        4.78        8.36      4.74 o 
  -2  13   1      102.92      116.75     18.11 o 
  -1  13   1       40.93       38.60      4.45 o 
   0  13   1        4.15        4.92      6.37 o 
   1  13   1       40.58       40.56      6.09 o 
   2  13   1      102.12      101.81      6.80 o 
   3  13   1        4.83        5.67      4.19 o 
   4  13   1        9.45       13.81      4.06 o 
  -3  14   1        1.48        3.24      5.17 o 
  -2  14   1       38.78       47.98      9.27 o 
  -1  14   1       29.10       25.70      5.97 o 
   0  14   1       36.89       37.97     11.16 o 
   1  14   1       29.03       28.13      6.85 o 
   2  14   1       38.88       38.31      4.77 o 
   3  14   1        1.72        2.90      4.54 o 
   1   0   2        0.69        8.56      3.32 o 
   2   0   2     1320.95     1252.15     19.99 o 
   3   0   2       62.17       68.94      2.94 o 
   4   0   2      641.06      666.28     17.95 o 
   5   0   2       28.54       24.09      2.46 o 
   6   0   2        9.52        4.45      2.33 o 
   7   0   2      198.29      204.81      3.51 o 
   8   0   2      363.23      389.12      5.75 o 
   9   0   2       40.62       37.15      2.91 o 
  -9   1   2       29.76       31.01      3.39 o 
  -8   1   2       18.67       18.60      2.70 o 
  -7   1   2      113.35      127.53      3.79 o 
  -6   1   2       45.30       55.93      3.22 o 
  -5   1   2      240.69      239.38      6.47 o 
  -4   1   2      392.00      454.00      8.15 o 
  -3   1   2      304.73      319.44      6.73 o 
  -2   1   2      988.66      977.56     28.54 o 
  -1   1   2      448.41      416.48     19.43 o 
   1   1   2      430.33      384.80      9.58 o 
   2   1   2      978.65      935.73     37.22 o 
   3   1   2      309.61      332.81      4.97 o 
   4   1   2      391.99      394.25     15.59 o 
   5   1   2      248.47      255.99      3.61 o 
   6   1   2       42.58       44.31      2.75 o 
   7   1   2      111.22      112.50      3.55 o 
   8   1   2       19.17       23.25      2.98 o 
   9   1   2       29.12       29.39      3.28 o 
  -9   2   2       10.53       10.41      3.31 o 
  -8   2   2       41.84       42.63      2.89 o 
  -7   2   2      250.44      259.69      3.99 o 
  -6   2   2      270.63      260.44      6.31 o 
  -5   2   2      192.24      238.94      4.48 o 
  -4   2   2      929.05      980.87      9.21 o 
  -3   2   2     1104.62     1102.65     19.26 o 
  -2   2   2      225.81      217.43      4.89 o 
  -1   2   2     2518.71     2344.02     86.00 o 
   0   2   2        0.06        8.68      4.32 o 
   1   2   2     2563.83     2288.60     51.10 o 
   2   2   2      221.67      213.12      3.96 o 
   3   2   2     1112.83     1096.44      9.97 o 
   4   2   2      932.00     1007.47     17.32 o 
   5   2   2      186.23      191.30      3.49 o 
   6   2   2      270.19      239.77      5.69 o 
   7   2   2      246.38      260.39      6.51 o 
   8   2   2       42.07       44.13      3.76 o 
   9   2   2       10.47       11.72      3.57 o 
  -9   3   2       10.42       16.78      4.23 o 
  -8   3   2       48.33       51.21      3.14 o 
  -7   3   2      161.40      157.40      4.11 o 
  -6   3   2       39.58       45.34      5.25 o 
  -5   3   2      278.36      251.98      4.66 o 
  -4   3   2      383.42      378.77     11.19 o 
  -3   3   2      719.61      757.61     36.36 o 
  -2   3   2       66.33       67.98      4.71 o 
  -1   3   2      348.54      333.62     16.14 o 
   0   3   2     7799.95     6312.55    163.50 o 
   1   3   2      354.18      322.57     22.58 o 
   2   3   2       68.64       70.35      3.12 o 
   3   3   2      737.88      786.23      7.73 o 
   4   3   2      378.21      400.74      4.11 o 
   5   3   2      286.67      283.22     11.77 o 
   6   3   2       38.39       30.50      2.79 o 
   7   3   2      163.98      142.81      6.38 o 
   8   3   2       46.70       45.78      3.03 o 
   9   3   2        9.72        7.02      3.23 o 
  -8   4   2       68.87       77.03      3.55 o 
  -7   4   2       77.12       84.65      3.26 o 
  -6   4   2       54.87       61.06      3.40 o 
  -5   4   2      145.70      146.62      5.29 o 
  -4   4   2      134.55      132.15     10.80 o 
  -3   4   2      567.43      587.91     19.85 o 
  -2   4   2      507.06      554.68     54.05 o 
  -1   4   2      257.82      300.86     38.64 o 
   0   4   2     3710.68     3964.21     41.54 o 
   1   4   2      247.29      258.22     39.67 o 
   2   4   2      511.31      541.63     19.74 o 
   3   4   2      582.05      580.47      5.74 o 
   4   4   2      138.55      135.42      3.13 o 
   5   4   2      141.23      145.72      3.16 o 
   6   4   2       57.04       58.32      5.67 o 
   7   4   2       75.57       71.67      2.74 o 
   8   4   2       67.83       58.49      3.04 o 
  -8   5   2       27.43       29.06      3.56 o 
  -7   5   2        7.39       13.55      4.51 o 
  -6   5   2       24.87       35.35      5.11 o 
  -5   5   2      141.74      146.56      4.30 o 
  -4   5   2      210.90      221.90     14.84 o 
  -3   5   2      113.23      122.35     13.33 o 
  -2   5   2      561.01      558.11      7.37 o 
  -1   5   2      842.70      870.13     42.30 o 
   0   5   2     2835.00     2938.54    139.91 o 
   1   5   2      840.44      816.99     15.79 o 
   2   5   2      554.73      521.21      7.42 o 
   3   5   2      114.08      120.41     12.41 o 
   4   5   2      212.67      220.78      3.86 o 
   5   5   2      141.54      144.31      6.65 o 
   6   5   2       24.25       27.61      2.65 o 
   7   5   2        7.26        7.03      2.46 o 
   8   5   2       27.27       26.09      3.50 o 
  -8   6   2       39.14       38.39      3.94 o 
  -7   6   2       40.68       38.91      4.07 o 
  -6   6   2      170.09      173.91     17.07 o 
  -5   6   2       48.79       59.65     12.42 o 
  -4   6   2      756.72      749.46     27.92 o 
  -3   6   2      483.93      487.26     21.65 o 
  -2   6   2      295.93      357.76     35.19 o 
  -1   6   2       41.28       41.50      8.51 o 
   0   6   2      770.47      834.59     29.14 o 
   1   6   2       40.68       39.95      6.55 o 
   2   6   2      298.98      344.72     27.61 o 
   3   6   2      473.83      460.37      5.02 o 
   4   6   2      774.73      763.82      9.02 o 
   5   6   2       47.45       55.21      4.52 o 
   6   6   2      174.32      172.03      4.60 o 
   7   6   2       40.83       41.08      2.94 o 
   8   6   2       38.85       38.35      3.50 o 
  -8   7   2       17.23       19.98      4.28 o 
  -7   7   2        9.46        9.91      3.21 o 
  -6   7   2      273.66      313.41     13.69 o 
  -5   7   2      832.09      876.59     56.69 o 
  -4   7   2      616.45      592.69     52.16 o 
  -3   7   2      407.39      419.52     41.72 o 
  -2   7   2      105.85      103.74      5.46 o 
  -1   7   2      281.43      334.84     19.30 o 
   0   7   2      543.38      489.94     66.89 o 
   1   7   2      272.75      308.35      9.99 o 
   2   7   2      107.26       99.02      5.99 o 
   3   7   2      403.78      405.45     21.92 o 
   4   7   2      613.56      635.25     32.76 o 
   5   7   2      847.73      865.81     21.39 o 
   6   7   2      273.45      281.50      8.11 o 
   7   7   2        9.65        7.19      2.92 o 
   8   7   2       17.06       17.68      2.98 o 
  -7   8   2       70.22       79.32      3.70 o 
  -6   8   2        1.98        3.34      2.88 o 
  -5   8   2       79.75       80.47      4.81 o 
  -4   8   2        8.26       12.51      4.38 o 
  -3   8   2      269.68      279.81      6.18 o 
  -2   8   2       73.92       67.99      9.93 o 
  -1   8   2       71.51       68.61      6.20 o 
   0   8   2      376.05      388.82     31.66 o 
   1   8   2       74.02       70.18      7.46 o 
   2   8   2       74.89       81.08      7.18 o 
   3   8   2      268.85      261.64      4.17 o 
   4   8   2        8.32       11.47      3.12 o 
   5   8   2       79.65       79.70      3.23 o 
   6   8   2        1.79        4.80      2.80 o 
   7   8   2       70.86       75.00      4.27 o 
  -7   9   2       31.74       30.99      3.22 o 
  -6   9   2       14.04       14.44      3.31 o 
  -5   9   2       92.30       85.57     10.78 o 
  -4   9   2       58.20       52.33      3.79 o 
  -3   9   2       10.19       10.97      4.32 o 
  -2   9   2      905.84      901.99     12.02 o 
  -1   9   2      757.48      744.31     13.59 o 
   0   9   2       11.98       25.75     13.52 o 
   1   9   2      758.13      725.68     10.89 o 
   2   9   2      888.24      876.02     11.44 o 
   3   9   2        9.83       15.64      3.27 o 
   4   9   2       60.31       60.35      3.54 o 
   5   9   2       90.49       84.80      3.30 o 
   6   9   2       14.85       12.96      3.69 o 
   7   9   2       32.21       34.00      3.47 o 
  -6  10   2       25.83       26.10      3.36 o 
  -5  10   2       13.63       18.43      4.51 o 
  -4  10   2       38.05       33.58      3.81 o 
  -3  10   2       44.72       51.84      9.25 o 
  -2  10   2      262.55      285.43      8.27 o 
  -1  10   2        2.21        3.79      6.70 o 
   0  10   2       19.49       25.74      5.43 o 
   1  10   2        2.21        4.32      4.84 o 
   2  10   2      260.53      279.58      7.49 o 
   3  10   2       44.79       46.46      4.25 o 
   4  10   2       39.98       42.51      3.10 o 
   5  10   2       13.13       15.62      3.34 o 
   6  10   2       27.13       27.67      3.56 o 
  -6  11   2       41.00       42.31      3.84 o 
  -5  11   2        5.40        5.14      3.71 o 
  -4  11   2        2.13        5.22      5.08 o 
  -3  11   2       27.71       23.73      5.94 o 
  -2  11   2       21.37       20.02      6.07 o 
  -1  11   2      117.31      111.92      7.46 o 
   0  11   2        6.52        6.50      4.87 o 
   1  11   2      114.56      119.27      6.46 o 
   2  11   2       19.95       23.28      3.51 o 
   3  11   2       27.75       30.69      3.99 o 
   4  11   2        2.32        3.70      3.26 o 
   5  11   2        5.48        8.13      3.88 o 
   6  11   2       41.89       43.19      4.55 o 
  -5  12   2       42.81       38.51      4.75 o 
  -4  12   2        8.16        7.18      6.70 o 
  -3  12   2       35.32       35.72      4.91 o 
  -2  12   2        0.72        3.18      4.46 o 
  -1  12   2       19.96       18.10      4.62 o 
   0  12   2       15.48       17.13      6.70 o 
   1  12   2       21.06       20.29      4.78 o 
   2  12   2        0.81        1.99      3.25 o 
   3  12   2       35.81       34.81      3.59 o 
   4  12   2        7.66       13.33      4.03 o 
   5  12   2       42.91       44.43      6.82 o 
  -4  13   2        2.18        3.77      7.06 o 
  -3  13   2       13.53       25.58      7.89 o 
  -2  13   2       18.45       14.33      3.83 o 
  -1  13   2       44.97       34.29      5.67 o 
   0  13   2       20.94       29.93      8.58 o 
   1  13   2       44.79       40.40      5.55 o 
   2  13   2       18.44       13.45      3.41 o 
   3  13   2       13.32       13.73      4.28 o 
   4  13   2        2.32        5.51      6.26 o 
  -2  14   2       16.25       20.02      8.55 o 
  -1  14   2        5.25        8.04      5.59 o 
   0  14   2       15.88       10.42      9.31 o 
   1  14   2        5.43        8.60      9.56 o 
   2  14   2       16.03       16.86      4.82 o 
   1   0   3     8647.14     7815.57    198.35 o 
   2   0   3      164.12      172.92      4.60 o 
   3   0   3        0.12        7.16      2.66 o 
   4   0   3      458.61      477.43     10.04 o 
   5   0   3       25.34       28.17      2.45 o 
   6   0   3      437.24      434.54      4.25 o 
   7   0   3      422.71      461.62      6.10 o 
   8   0   3        8.48        9.42      3.08 o 
   9   0   3       47.53       45.98      2.98 o 
  -9   1   3      125.23      114.85      3.77 o 
  -8   1   3        5.20        5.22      2.42 o 
  -7   1   3       26.55       30.94      3.03 o 
  -6   1   3      256.71      277.75      6.63 o 
  -5   1   3      972.03      973.64     29.66 o 
  -4   1   3      551.54      548.31     15.12 o 
  -3   1   3      260.31      256.57      7.86 o 
  -2   1   3      439.65      420.55      9.77 o 
  -1   1   3     1041.42      986.65     35.68 o 
   0   1   3     2130.12     1779.28     20.92 o 
   1   1   3     1073.62      988.72     10.62 o 
   2   1   3      422.52      403.75      5.97 o 
   3   1   3      265.30      258.68      3.70 o 
   4   1   3      558.75      570.31     10.42 o 
   5   1   3      985.20     1019.48     27.06 o 
   6   1   3      254.87      254.66      3.82 o 
   7   1   3       25.42       30.52      2.68 o 
   8   1   3        5.89        6.63      3.03 o 
   9   1   3      123.78      118.22      4.22 o 
  -9   2   3       22.71       26.69      3.34 o 
  -8   2   3       40.50       39.81      2.84 o 
  -7   2   3      344.01      336.92      6.60 o 
  -6   2   3     1096.94     1155.65     19.94 o 
  -5   2   3       28.63       31.66      4.14 o 
  -4   2   3       62.10       42.46      4.69 o 
  -3   2   3      434.91      440.89      8.46 o 
  -2   2   3      459.24      404.39     27.44 o 
  -1   2   3      700.74      691.01     21.77 o 
   0   2   3     8714.41     7804.14    111.39 o 
   1   2   3      690.14      647.84      8.57 o 
   2   2   3      462.56      416.16     25.61 o 
   3   2   3      424.82      431.96      4.38 o 
   4   2   3       68.76       69.78      3.96 o 
   5   2   3       27.42       27.53      2.26 o 
   6   2   3     1091.73     1134.26      7.23 o 
   7   2   3      349.98      360.27     14.27 o 
   8   2   3       44.12       47.53      3.97 o 
   9   2   3       21.83       23.89      3.73 o 
  -8   3   3       43.61       45.33      3.51 o 
  -7   3   3      116.93      110.10      4.39 o 
  -6   3   3      321.85      308.91      5.50 o 
  -5   3   3      426.68      431.39      6.06 o 
  -4   3   3      110.09      112.32      3.58 o 
  -3   3   3      272.19      323.96     10.87 o 
  -2   3   3     1495.91     1476.34     65.41 o 
  -1   3   3      273.38      240.02      6.32 o 
   0   3   3     4115.30     3649.11    306.34 o 
   1   3   3      279.48      249.32      5.52 o 
   2   3   3     1444.01     1399.91      7.82 o 
   3   3   3      265.42      298.32      6.62 o 
   4   3   3      109.61      108.63      4.19 o 
   5   3   3      429.82      437.56      9.18 o 
   6   3   3      321.27      366.02      5.57 o 
   7   3   3      118.81      107.78      3.33 o 
   8   3   3       45.80       52.49      3.27 o 
  -8   4   3        9.03       15.38      3.84 o 
  -7   4   3       12.92       16.92      2.50 o 
  -6   4   3      102.63       99.48      3.67 o 
  -5   4   3       47.96       46.78      4.25 o 
  -4   4   3      139.13      143.18     12.27 o 
  -3   4   3      290.42      289.90      7.70 o 
  -2   4   3     1129.97     1128.15     62.07 o 
  -1   4   3     2273.74     2228.65    118.42 o 
   0   4   3      105.44       92.75      7.34 o 
   1   4   3     2246.08     2176.45    105.39 o 
   2   4   3     1123.20     1097.06     30.44 o 
   3   4   3      274.46      290.83     13.63 o 
   4   4   3      148.10      152.74      4.15 o 
   5   4   3       47.15       47.09      2.58 o 
   6   4   3      105.87      113.03      2.95 o 
   7   4   3       12.42       13.28      2.87 o 
   8   4   3        9.36       13.39      2.80 o 
  -8   5   3       35.23       46.81      4.21 o 
  -7   5   3       18.76       12.15      3.35 o 
  -6   5   3      100.09      111.26      9.92 o 
  -5   5   3      364.32      383.80     14.29 o 
  -4   5   3       63.06       60.36     13.61 o 
  -3   5   3      127.53      150.47     20.30 o 
  -2   5   3      199.60      246.10      6.05 o 
  -1   5   3     2496.18     2546.25    268.49 o 
   0   5   3     2085.69     2164.33     53.76 o 
   1   5   3     2531.22     2523.80    114.57 o 
   2   5   3      200.14      232.04      7.99 o 
   3   5   3      126.55      136.13      3.13 o 
   4   5   3       65.99       66.15      7.54 o 
   5   5   3      365.07      378.48      3.84 o 
   6   5   3      101.14       92.75      6.47 o 
   7   5   3       19.03       18.16      2.47 o 
   8   5   3       35.60       27.70      3.57 o 
  -8   6   3        9.92       16.16      4.08 o 
  -7   6   3       93.77       91.73      8.49 o 
  -6   6   3       71.17       78.61      4.85 o 
  -5   6   3       31.91       29.19      6.24 o 
  -4   6   3      303.65      296.86     29.32 o 
  -3   6   3      283.25      258.84     17.39 o 
  -2   6   3      513.69      537.77      7.49 o 
  -1   6   3      423.98      436.42     29.04 o 
   0   6   3     2160.80     2127.83    198.31 o 
   1   6   3      437.37      451.21      8.64 o 
   2   6   3      511.81      518.11      6.96 o 
   3   6   3      272.94      265.57     20.95 o 
   4   6   3      311.05      297.92      7.17 o 
   5   6   3       31.73       31.77      2.63 o 
   6   6   3       70.33       71.99      3.37 o 
   7   6   3       93.39       95.67      3.52 o 
   8   6   3       10.09        8.26      3.11 o 
  -8   7   3        0.59        1.79      3.98 o 
  -7   7   3        4.98        8.00      3.95 o 
  -6   7   3      234.15      251.76      5.78 o 
  -5   7   3       15.23       11.63      4.39 o 
  -4   7   3      462.36      469.86      6.66 o 
  -3   7   3       84.65       76.92     14.20 o 
  -2   7   3      168.79      151.25      4.56 o 
  -1   7   3      173.78      163.35      6.22 o 
   0   7   3      851.41      878.95     25.74 o 
   1   7   3      175.96      212.58     22.89 o 
   2   7   3      170.31      148.02      5.20 o 
   3   7   3       81.81       76.11      9.50 o 
   4   7   3      458.19      458.00     12.90 o 
   5   7   3       14.28       16.94      4.34 o 
   6   7   3      227.61      229.34      9.30 o 
   7   7   3        4.85        5.67      2.69 o 
   8   7   3        0.39       -1.46      2.94 o 
  -7   8   3       14.93       19.15      3.43 o 
  -6   8   3       68.80       66.78      4.72 o 
  -5   8   3      115.50      109.80      4.93 o 
  -4   8   3      350.94      324.61      9.17 o 
  -3   8   3      272.95      274.58     26.55 o 
  -2   8   3       49.22       47.68      4.42 o 
  -1   8   3      265.06      285.92     32.81 o 
   0   8   3      582.37      517.98     36.05 o 
   1   8   3      261.69      288.67     22.02 o 
   2   8   3       49.97       48.04      7.84 o 
   3   8   3      277.61      296.63     13.93 o 
   4   8   3      350.42      330.19      8.59 o 
   5   8   3      116.47      112.68      5.78 o 
   6   8   3       69.99       73.84      3.57 o 
   7   8   3       14.34       16.64      3.59 o 
  -7   9   3       15.28       17.04      4.11 o 
  -6   9   3       13.26       20.63      4.72 o 
  -5   9   3       91.76       93.24      6.73 o 
  -4   9   3       29.01       33.50      3.71 o 
  -3   9   3      162.26      156.82     15.57 o 
  -2   9   3      149.89      149.16      5.59 o 
  -1   9   3      256.70      252.36      9.04 o 
   0   9   3       21.48       18.42      6.38 o 
   1   9   3      261.94      272.63      7.50 o 
   2   9   3      155.02      151.31      6.04 o 
   3   9   3      165.69      160.92     10.19 o 
   4   9   3       29.96       30.74      2.99 o 
   5   9   3       92.82      103.44      5.82 o 
   6   9   3       12.22       15.38      3.76 o 
   7   9   3       15.49       16.12      3.47 o 
  -6  10   3        5.17        8.19      3.93 o 
  -5  10   3       17.67       21.41      4.63 o 
  -4  10   3        8.86        9.75      3.51 o 
  -3  10   3       52.87       49.55      3.96 o 
  -2  10   3      349.50      316.45      8.50 o 
  -1  10   3      152.52      160.32     11.43 o 
   0  10   3        0.48        7.64      6.25 o 
   1  10   3      147.95      144.43      5.62 o 
   2  10   3      353.46      350.12     17.56 o 
   3  10   3       56.59       57.09      5.19 o 
   4  10   3        8.66       10.67      3.34 o 
   5  10   3       17.10       24.17      2.86 o 
   6  10   3        5.25        4.89      3.25 o 
  -6  11   3       31.38       28.62      3.75 o 
  -5  11   3       84.50       76.08      5.08 o 
  -4  11   3       43.61       39.97      4.01 o 
  -3  11   3       73.13       67.95      6.32 o 
  -2  11   3       28.13       18.97      3.83 o 
  -1  11   3       25.99       26.50      4.41 o 
   0  11   3      249.43      241.29      9.13 o 
   1  11   3       25.30       22.37      4.75 o 
   2  11   3       29.02       22.98      4.61 o 
   3  11   3       74.14       69.34      3.66 o 
   4  11   3       43.85       43.97      4.00 o 
   5  11   3       81.58       73.86      4.52 o 
   6  11   3       31.17       32.70      4.62 o 
  -5  12   3       24.31       27.28      4.29 o 
  -4  12   3      105.16      106.05      5.74 o 
  -3  12   3       35.49       28.51      6.65 o 
  -2  12   3        0.77        2.30      4.44 o 
  -1  12   3       22.43       20.83      5.30 o 
   0  12   3       80.71       81.33      7.59 o 
   1  12   3       23.20       25.08      5.31 o 
   2  12   3        0.70        0.48      4.56 o 
   3  12   3       34.71       35.99      4.74 o 
   4  12   3      105.72      110.92      4.69 o 
   5  12   3       25.00       31.46      5.34 o 
  -4  13   3       70.31       68.00      5.72 o 
  -3  13   3        2.56        8.35      3.80 o 
  -2  13   3        1.95        5.56      4.39 o 
  -1  13   3        9.78       10.80      4.07 o 
   0  13   3        9.58        4.48      6.96 o 
   1  13   3       10.15       13.53      8.78 o 
   2  13   3        1.93        2.26      3.39 o 
   3  13   3        2.69        5.30      4.38 o 
   4  13   3       69.41       72.13      4.23 o 
  -2  14   3        3.43        3.40      3.93 o 
  -1  14   3       13.65       14.25      4.31 o 
   0  14   3        6.22        5.01      8.83 o 
   1  14   3       13.15       13.31      7.77 o 
   2  14   3        3.33        5.88      3.94 o 
   0   0   4      980.60      993.98     39.69 o 
   1   0   4    29891.63    27840.07    316.93 o 
   2   0   4     3233.57     3276.38     36.43 o 
   3   0   4      138.95      106.76      3.16 o 
   4   0   4      886.22      936.07     12.13 o 
   5   0   4      291.20      288.23      7.30 o 
   6   0   4      104.93      111.17      3.19 o 
   7   0   4       83.36       76.18      4.24 o 
   8   0   4      114.56      107.73      3.58 o 
   9   0   4       34.70       33.10      4.51 o 
  -9   1   4       29.31       23.80      3.25 o 
  -8   1   4       85.68       81.07      3.35 o 
  -7   1   4        1.71        1.65      2.84 o 
  -6   1   4     1110.54     1091.94     28.61 o 
  -5   1   4      262.66      278.15     13.02 o 
  -4   1   4       98.89       99.49      4.72 o 
  -3   1   4      277.81      291.36      6.47 o 
  -2   1   4     5537.34     5311.33    101.08 o 
  -1   1   4      352.54      299.56     19.72 o 
   0   1   4     4182.41     3792.59     72.12 o 
   1   1   4      368.44      307.20     16.72 o 
   2   1   4     5514.48     5252.94     25.33 o 
   3   1   4      287.68      302.10      3.80 o 
   4   1   4       94.38       89.95      3.25 o 
   5   1   4      261.06      269.80      4.41 o 
   6   1   4     1107.35     1088.79      9.79 o 
   7   1   4        2.07        2.96      2.72 o 
   8   1   4       86.21       85.79      3.32 o 
   9   1   4       30.43       30.83      3.29 o 
  -9   2   4       34.56       31.54      4.29 o 
  -8   2   4       13.27       18.20      2.82 o 
  -7   2   4       45.87       48.30      2.65 o 
  -6   2   4      581.63      607.73     14.62 o 
  -5   2   4      901.00      880.59     15.00 o 
  -4   2   4      739.05      747.12     12.24 o 
  -3   2   4     2705.74     2795.95    117.85 o 
  -2   2   4      100.87      109.48      3.88 o 
  -1   2   4      747.18      681.68     44.78 o 
   0   2   4      270.13      244.82     20.39 o 
   1   2   4      758.48      719.88     18.52 o 
   2   2   4      105.84      113.09      3.54 o 
   3   2   4     2730.49     2788.51     49.00 o 
   4   2   4      729.74      768.48      7.98 o 
   5   2   4      898.93      887.57     22.85 o 
   6   2   4      575.20      564.30      8.10 o 
   7   2   4       45.27       42.51      3.63 o 
   8   2   4       12.44       15.99      3.29 o 
   9   2   4       34.06       32.44      3.50 o 
  -8   3   4       42.32       46.32      3.25 o 
  -7   3   4      135.51      128.58      3.75 o 
  -6   3   4       98.50      106.41      5.48 o 
  -5   3   4      466.27      452.51      5.89 o 
  -4   3   4      210.66      198.06     14.77 o 
  -3   3   4      541.80      535.09     41.03 o 
  -2   3   4      460.39      477.28     16.19 o 
  -1   3   4      204.93      212.21     10.85 o 
   0   3   4     5095.37     4493.08    160.38 o 
   1   3   4      189.42      189.85      5.80 o 
   2   3   4      465.15      476.70     13.18 o 
   3   3   4      538.71      512.63     23.78 o 
   4   3   4      218.86      205.19      3.14 o 
   5   3   4      458.21      448.29      7.59 o 
   6   3   4       96.06       96.18      2.73 o 
   7   3   4      136.05      133.80      4.54 o 
   8   3   4       40.18       34.59      3.52 o 
  -8   4   4       95.98       84.17      6.25 o 
  -7   4   4       45.90       51.07      9.65 o 
  -6   4   4       49.95       41.06      4.78 o 
  -5   4   4      125.77      118.32      6.43 o 
  -4   4   4      585.60      592.80     57.72 o 
  -3   4   4      778.88      784.15     36.10 o 
  -2   4   4      405.94      447.53     20.31 o 
  -1   4   4      105.55      111.28      5.45 o 
   0   4   4     2489.48     2397.53     30.10 o 
   1   4   4      113.02      121.96      7.15 o 
   2   4   4      396.83      441.39      8.29 o 
   3   4   4      778.97      781.13      6.82 o 
   4   4   4      600.11      618.07      4.52 o 
   5   4   4      126.22      119.38      4.29 o 
   6   4   4       52.69       54.12      2.53 o 
   7   4   4       46.12       43.39      3.41 o 
   8   4   4       97.17       82.46      3.18 o 
  -8   5   4       75.46       78.95      4.38 o 
  -7   5   4        6.66        0.70      4.45 o 
  -6   5   4      512.77      491.46      8.70 o 
  -5   5   4       19.17       19.91      5.79 o 
  -4   5   4       21.43       16.21      4.11 o 
  -3   5   4       58.19       64.87     11.69 o 
  -2   5   4     1098.67     1084.75     50.23 o 
  -1   5   4     2013.16     2162.07    114.75 o 
   0   5   4      503.35      441.95     11.76 o 
   1   5   4     1994.84     2050.03     89.90 o 
   2   5   4     1109.82     1043.50     18.56 o 
   3   5   4       61.30       65.85      3.30 o 
   4   5   4       22.98       23.82      2.27 o 
   5   5   4       18.28       23.36      2.36 o 
   6   5   4      510.93      524.15      5.02 o 
   7   5   4        5.94        6.05      2.06 o 
   8   5   4       75.66       75.09      3.48 o 
  -8   6   4       15.64       15.83      4.08 o 
  -7   6   4       77.83       66.54      4.41 o 
  -6   6   4       59.34       54.30     10.81 o 
  -5   6   4      234.28      253.42      5.03 o 
  -4   6   4      116.74      112.77      4.97 o 
  -3   6   4      760.73      791.13     16.25 o 
  -2   6   4      143.41      157.71     27.57 o 
  -1   6   4     1163.93     1234.11     35.78 o 
   0   6   4      630.67      666.42     13.91 o 
   1   6   4     1168.42     1206.93     13.37 o 
   2   6   4      144.03      157.00     13.38 o 
   3   6   4      761.68      740.05     14.50 o 
   4   6   4      109.24      104.08      3.46 o 
   5   6   4      234.74      244.55      4.01 o 
   6   6   4       57.10       54.66      5.96 o 
   7   6   4       77.04       75.73      3.05 o 
   8   6   4       14.85        9.82      2.90 o 
  -7   7   4        5.81        4.18      3.24 o 
  -6   7   4      187.11      179.65     12.07 o 
  -5   7   4      127.05      126.00     25.01 o 
  -4   7   4      617.99      665.41      7.64 o 
  -3   7   4      444.76      429.76     45.12 o 
  -2   7   4      342.61      320.75      5.70 o 
  -1   7   4       25.29       28.52      5.38 o 
   0   7   4      491.76      523.31     11.79 o 
   1   7   4       28.39       33.47      5.05 o 
   2   7   4      334.92      315.43     19.20 o 
   3   7   4      449.36      423.82     20.89 o 
   4   7   4      622.02      667.81     24.65 o 
   5   7   4      132.22      120.61      8.89 o 
   6   7   4      189.68      176.80      3.52 o 
   7   7   4        5.90        8.20      2.88 o 
   8   7   4        3.52       -0.73      7.06 o 
  -7   8   4      108.35      106.62      7.16 o 
  -6   8   4       34.78       34.87      5.12 o 
  -5   8   4       58.99       56.45      3.83 o 
  -4   8   4      227.00      202.76     20.49 o 
  -3   8   4      322.24      316.10     15.95 o 
  -2   8   4      219.86      201.96      5.43 o 
  -1   8   4      181.10      179.47      5.54 o 
   0   8   4      623.26      658.32     13.05 o 
   1   8   4      179.32      176.68      6.50 o 
   2   8   4      213.32      192.59      8.26 o 
   3   8   4      324.59      334.81      4.90 o 
   4   8   4      228.58      208.07      9.92 o 
   5   8   4       60.99       63.38      3.26 o 
   6   8   4       35.43       37.10      4.77 o 
   7   8   4      107.19      107.04      3.73 o 
  -7   9   4        9.86       10.42      3.39 o 
  -6   9   4        4.91        4.34      4.85 o 
  -5   9   4       19.60       17.80      4.47 o 
  -4   9   4       56.58       64.34      3.81 o 
  -3   9   4       89.07       84.56      6.19 o 
  -2   9   4       45.60       43.61      5.89 o 
  -1   9   4      535.42      545.11     42.87 o 
   0   9   4      196.02      208.48      8.90 o 
   1   9   4      525.98      551.29      9.94 o 
   2   9   4       46.45       48.01      5.46 o 
   3   9   4       90.97       86.29      4.83 o 
   4   9   4       56.65       64.02      3.31 o 
   5   9   4       19.76       19.90      2.96 o 
   6   9   4        5.01        7.90      3.24 o 
   7   9   4        9.52        8.74      4.07 o 
  -6  10   4       26.10       23.64      4.20 o 
  -5  10   4       83.84       81.30      4.88 o 
  -4  10   4       16.33       19.74      7.73 o 
  -3  10   4        4.90        7.66      3.32 o 
  -2  10   4       50.14       48.18      6.54 o 
  -1  10   4      147.79      124.29     17.27 o 
   0  10   4      166.97      192.67      8.58 o 
   1  10   4      146.69      126.99      8.55 o 
   2  10   4       49.47       47.35      5.89 o 
   3  10   4        4.93        8.59      3.62 o 
   4  10   4       17.71       17.95      3.50 o 
   5  10   4       82.63       76.80      3.21 o 
   6  10   4       25.00       24.62      2.94 o 
  -5  11   4       32.47       31.15      4.74 o 
  -4  11   4      105.32      107.50      4.46 o 
  -3  11   4       44.18       32.46      6.32 o 
  -2  11   4       56.42       52.68      4.13 o 
  -1  11   4       68.84       67.16      4.30 o 
   0  11   4       66.04       73.19      7.26 o 
   1  11   4       69.51       64.63      5.70 o 
   2  11   4       57.06       54.49      5.48 o 
   3  11   4       45.00       46.19      3.69 o 
   4  11   4      106.81      121.20      5.84 o 
   5  11   4       32.20       36.67      3.88 o 
   6  11   4        0.95        2.88      7.46 o 
  -5  12   4       14.87       10.85      4.94 o 
  -4  12   4       44.67       49.28      6.91 o 
  -3  12   4       15.58       20.61      5.64 o 
  -2  12   4       36.11       34.00      6.98 o 
  -1  12   4       41.89       43.11      4.16 o 
   0  12   4       26.21       16.49      6.40 o 
   1  12   4       40.84       44.04      7.24 o 
   2  12   4       35.93       32.54      5.04 o 
   3  12   4       15.66       19.46      4.41 o 
   4  12   4       44.81       43.51      4.33 o 
   5  12   4       14.83       11.10      4.19 o 
  -4  13   4       21.92       32.46      7.03 o 
  -3  13   4       11.23       13.06      5.40 o 
  -2  13   4       19.23       12.44      3.98 o 
  -1  13   4       21.84       21.56      3.95 o 
   0  13   4        0.98        2.49      3.74 o 
   1  13   4       21.28       17.63      7.21 o 
   2  13   4       19.39       17.89      5.34 o 
   3  13   4       10.83        9.99      4.63 o 
   4  13   4       21.23       26.16      3.97 o 
  -2  14   4       31.54       27.18      5.21 o 
  -1  14   4       37.70       36.04      9.22 o 
   0  14   4       27.52       26.44      5.52 o 
   1  14   4       38.51       44.07      8.55 o 
   2  14   4       32.25       30.98      4.60 o 
   1   0   5    18524.98    15940.95    142.01 o 
   2   0   5        2.51        8.41      3.73 o 
   3   0   5     2741.43     2784.46     13.17 o 
   4   0   5      182.85      172.33      5.46 o 
   5   0   5      228.20      247.43      3.98 o 
   6   0   5      386.65      354.70      4.50 o 
   7   0   5      393.25      388.97      7.22 o 
   8   0   5       27.88       23.48      3.03 o 
   9   0   5        0.22        4.17      3.03 o 
  -9   1   5       62.75       51.15      3.96 o 
  -8   1   5       42.08       39.77      2.78 o 
  -7   1   5        3.23        6.75      2.51 o 
  -6   1   5       14.26       25.79      3.82 o 
  -5   1   5       13.21       13.42      3.40 o 
  -4   1   5      200.81      213.99      4.56 o 
  -3   1   5      427.67      416.10     23.02 o 
  -2   1   5     4566.32     4388.97    133.53 o 
  -1   1   5     6918.57     6627.95    203.81 o 
   0   1   5    12603.86    11284.71    395.70 o 
   1   1   5     6910.44     6256.15    117.19 o 
   2   1   5     4547.68     4422.78     55.32 o 
   3   1   5      437.17      434.78     16.08 o 
   4   1   5      202.56      215.41      3.31 o 
   5   1   5       16.40       20.91      3.78 o 
   6   1   5       14.24       14.52      2.72 o 
   7   1   5        2.70        5.16      2.57 o 
   8   1   5       43.43       43.13      3.15 o 
   9   1   5       62.05       48.50      4.21 o 
  -8   2   5      185.00      166.04      8.16 o 
  -7   2   5       90.66       93.30      4.99 o 
  -6   2   5       92.36       78.10      3.99 o 
  -5   2   5      373.15      380.05      6.63 o 
  -4   2   5      607.88      611.31     40.20 o 
  -3   2   5     2088.10     2233.16     92.25 o 
  -2   2   5      449.85      458.66     31.32 o 
  -1   2   5     1993.16     2012.69     37.01 o 
   0   2   5       12.17        7.91      2.81 o 
   1   2   5     1963.22     1814.47     47.26 o 
   2   2   5      456.15      464.54     25.05 o 
   3   2   5     2087.56     2201.51      9.19 o 
   4   2   5      595.34      648.77     22.99 o 
   5   2   5      380.94      375.35      7.49 o 
   6   2   5       87.97      100.94      4.60 o 
   7   2   5       90.81       85.40      3.06 o 
   8   2   5      186.48      189.10      6.09 o 
  -8   3   5       20.75       17.95      3.91 o 
  -7   3   5       83.73       79.17      4.01 o 
  -6   3   5      130.00      119.38      5.62 o 
  -5   3   5      292.41      259.28      7.99 o 
  -4   3   5      154.40      153.81      7.36 o 
  -3   3   5       43.98       51.34      3.93 o 
  -2   3   5     1373.57     1310.30     66.07 o 
  -1   3   5      271.31      250.37      8.40 o 
   0   3   5       73.89       74.44      3.60 o 
   1   3   5      265.07      248.40     13.95 o 
   2   3   5     1370.64     1297.80     23.90 o 
   3   3   5       39.91       43.90      3.27 o 
   4   3   5      155.43      160.50      2.85 o 
   5   3   5      293.50      296.81      6.15 o 
   6   3   5      133.68      132.91      3.01 o 
   7   3   5       84.81       80.51      3.00 o 
   8   3   5       21.43       18.63      3.06 o 
  -8   4   5       19.72       19.63      3.92 o 
  -7   4   5       12.56       11.66      3.24 o 
  -6   4   5      350.13      321.31      8.50 o 
  -5   4   5       22.92       24.39      6.05 o 
  -4   4   5       87.83      101.80      9.85 o 
  -3   4   5      216.48      229.37     29.08 o 
  -2   4   5      750.73      764.39     62.18 o 
  -1   4   5      933.11      958.98     49.76 o 
   0   4   5     1059.76     1017.24     16.00 o 
   1   4   5      922.01      850.49     73.27 o 
   2   4   5      741.46      785.06     18.85 o 
   3   4   5      208.25      217.25      7.86 o 
   4   4   5       84.35       92.44      2.78 o 
   5   4   5       24.72       29.06      2.53 o 
   6   4   5      347.19      338.09      5.84 o 
   7   4   5       12.40       12.41      2.72 o 
   8   4   5       21.07       18.08      2.88 o 
  -8   5   5       29.94       36.70      4.05 o 
  -7   5   5       19.20       19.58      6.58 o 
  -6   5   5       71.31       77.26      6.98 o 
  -5   5   5       57.12       52.16      6.17 o 
  -4   5   5       34.07       36.67      4.17 o 
  -3   5   5      427.86      418.97      8.22 o 
  -2   5   5      482.93      512.74     35.04 o 
  -1   5   5     1361.97     1365.97    101.65 o 
   0   5   5      414.40      447.03     19.52 o 
   1   5   5     1342.18     1380.97     13.47 o 
   2   5   5      485.24      510.94      7.30 o 
   3   5   5      426.21      433.27     12.94 o 
   4   5   5       34.68       37.05      2.35 o 
   5   5   5       54.03       54.05      2.83 o 
   6   5   5       70.52       75.01      2.36 o 
   7   5   5       19.67       19.55      2.73 o 
   8   5   5       30.51       24.23      2.80 o 
  -8   6   5       25.54       28.75      4.34 o 
  -7   6   5      155.74      136.68      7.41 o 
  -6   6   5       66.88       75.27     11.03 o 
  -5   6   5       59.68       69.16      9.42 o 
  -4   6   5      287.22      304.06     12.75 o 
  -3   6   5      932.80      957.91     42.85 o 
  -2   6   5      171.65      162.15     18.21 o 
  -1   6   5      338.09      325.67      5.06 o 
   0   6   5     1192.45     1399.40     18.97 o 
   1   6   5      336.94      320.64      9.87 o 
   2   6   5      178.79      176.78     15.01 o 
   3   6   5      934.73      982.87     19.32 o 
   4   6   5      287.19      286.17      4.28 o 
   5   6   5       60.17       65.64      2.57 o 
   6   6   5       67.63       63.40      4.68 o 
   7   6   5      154.36      160.85      3.20 o 
   8   6   5       25.08       24.12      3.11 o 
  -7   7   5       12.89       18.52      4.91 o 
  -6   7   5      120.56      130.89     11.89 o 
  -5   7   5       21.66       26.17      3.57 o 
  -4   7   5      307.65      305.74     12.65 o 
  -3   7   5      324.65      312.02     17.89 o 
  -2   7   5     1151.88     1166.75    113.07 o 
  -1   7   5      405.23      421.79     11.46 o 
   0   7   5      470.45      464.72     10.75 o 
   1   7   5      412.05      429.35      8.48 o 
   2   7   5     1148.32     1135.44     70.26 o 
   3   7   5      318.98      322.97     18.28 o 
   4   7   5      311.33      313.84      6.28 o 
   5   7   5       20.76       18.86      2.80 o 
   6   7   5      120.75      122.32      3.31 o 
   7   7   5       12.20       11.28      3.08 o 
  -7   8   5        3.52        2.59      3.73 o 
  -6   8   5       62.18       60.61      4.94 o 
  -5   8   5       73.49       71.72      4.06 o 
  -4   8   5      384.40      373.04     26.09 o 
  -3   8   5      115.34      117.64     10.06 o 
  -2   8   5      218.72      217.52      7.17 o 
  -1   8   5       96.12      105.50      6.91 o 
   0   8   5      271.82      245.44      8.78 o 
   1   8   5       94.78       97.47      5.80 o 
   2   8   5      216.73      221.67      6.49 o 
   3   8   5      116.41      141.37     11.21 o 
   4   8   5      384.18      373.43      8.48 o 
   5   8   5       74.21       83.58      4.86 o 
   6   8   5       60.29       66.08      2.93 o 
   7   8   5        3.18        4.58      3.45 o 
  -7   9   5        2.61        4.05      4.08 o 
  -6   9   5       92.87       92.52      4.14 o 
  -5   9   5       23.59       25.90      3.55 o 
  -4   9   5      100.44       98.88     12.57 o 
  -3   9   5      125.78      122.57      5.08 o 
  -2   9   5      237.36      243.67      7.74 o 
  -1   9   5      650.27      716.75     49.65 o 
   0   9   5       71.16       97.42      7.74 o 
   1   9   5      639.67      616.64     31.36 o 
   2   9   5      239.23      239.47      6.72 o 
   3   9   5      127.06      132.15      4.12 o 
   4   9   5      100.12      102.67      7.29 o 
   5   9   5       25.52       24.51      2.94 o 
   6   9   5       91.03       89.54      3.56 o 
   7   9   5        2.60        0.85      4.04 o 
  -6  10   5        2.47        5.75      4.79 o 
  -5  10   5       23.98       19.33      4.72 o 
  -4  10   5      128.96      125.07      5.17 o 
  -3  10   5       93.33      101.60      5.07 o 
  -2  10   5      160.42      164.43      5.36 o 
  -1  10   5        4.36        8.33      4.44 o 
   0  10   5        1.17        3.47      6.48 o 
   1  10   5        4.92        5.04      5.02 o 
   2  10   5      161.43      172.86      6.66 o 
   3  10   5       93.89       98.15      4.41 o 
   4  10   5      130.12      134.78      4.35 o 
   5  10   5       23.37       22.63      3.23 o 
   6  10   5        2.08        3.74      3.24 o 
  -5  11   5       14.17        9.66      4.74 o 
  -4  11   5       14.60       14.29      3.86 o 
  -3  11   5       27.71       32.20      6.12 o 
  -2  11   5       11.06       12.68      6.26 o 
  -1  11   5      218.90      216.52      6.60 o 
   0  11   5       33.31       26.49      6.38 o 
   1  11   5      217.14      194.74      8.70 o 
   2  11   5       10.32       13.36      5.20 o 
   3  11   5       28.46       32.47      4.31 o 
   4  11   5       15.35       17.11      4.04 o 
   5  11   5       15.37       13.26      3.90 o 
  -5  12   5       13.85       18.10      4.08 o 
  -4  12   5       51.64       63.37      6.88 o 
  -3  12   5        8.61        9.45      4.85 o 
  -2  12   5       12.82       12.62      4.53 o 
  -1  12   5      139.65      130.67     10.69 o 
   0  12   5       57.68       54.78      5.13 o 
   1  12   5      136.74      106.60      8.12 o 
   2  12   5       12.53       11.92      4.63 o 
   3  12   5        8.11       15.79      4.84 o 
   4  12   5       52.49       50.28      4.30 o 
   5  12   5       14.36       16.43      4.28 o 
  -4  13   5       13.04        4.91      5.49 o 
  -3  13   5       28.99       32.40      5.21 o 
  -2  13   5       61.87       58.14      4.66 o 
  -1  13   5       43.31       46.40      9.55 o 
   0  13   5        0.04        0.95      4.60 o 
   1  13   5       43.08       54.85      8.17 o 
   2  13   5       60.98       60.86      6.36 o 
   3  13   5       29.11       32.14      4.41 o 
   4  13   5       12.84       10.53      3.93 o 
  -2  14   5        2.75        5.14      5.10 o 
  -1  14   5       11.15       11.38      5.16 o 
   0  14   5       57.36       58.06      5.96 o 
   1  14   5       10.64        8.32      7.44 o 
   2  14   5        2.57        5.22      4.40 o 
   0   0   6      476.15      420.57     19.06 o 
   1   0   6     4487.52     4016.39     22.24 o 
   2   0   6      166.51      188.52      4.83 o 
   3   0   6      821.01      802.25      8.08 o 
   4   0   6      271.92      225.57      4.66 o 
   5   0   6        1.12        1.13      2.36 o 
   6   0   6      332.17      336.79      4.82 o 
   7   0   6        1.60        0.39      2.75 o 
   8   0   6       33.55       31.22      3.56 o 
  -8   1   6       55.36       60.44      3.69 o 
  -7   1   6       45.27       42.69      2.70 o 
  -6   1   6      223.41      232.14      4.68 o 
  -5   1   6      284.17      304.68      4.21 o 
  -4   1   6      473.09      496.87      6.03 o 
  -3   1   6       92.88      100.73     24.13 o 
  -2   1   6     2214.50     2172.62     48.99 o 
  -1   1   6     2588.65     2550.11    313.39 o 
   0   1   6     2907.52     2806.08    119.77 o 
   1   1   6     2589.75     2363.37     60.74 o 
   2   1   6     2211.48     2123.50     31.44 o 
   3   1   6       94.54      105.54     13.63 o 
   4   1   6      474.22      481.59     11.25 o 
   5   1   6      285.77      306.40      8.96 o 
   6   1   6      227.34      256.79      3.60 o 
   7   1   6       44.56       43.22      2.77 o 
   8   1   6       55.18       59.38      3.61 o 
  -8   2   6       49.11       52.20      3.39 o 
  -7   2   6        4.68        4.95      2.82 o 
  -6   2   6      356.69      307.66     13.37 o 
  -5   2   6      198.02      165.68      7.77 o 
  -4   2   6      236.52      223.06      5.53 o 
  -3   2   6      466.68      540.75      7.43 o 
  -2   2   6      969.81      954.90     15.31 o 
  -1   2   6      209.58      191.35      4.43 o 
   0   2   6     2092.24     2024.58     46.08 o 
   1   2   6      218.62      198.55      4.47 o 
   2   2   6      967.14      934.70     18.34 o 
   3   2   6      487.83      546.94      6.35 o 
   4   2   6      239.61      229.97      4.84 o 
   5   2   6      192.73      171.19      3.27 o 
   6   2   6      354.22      329.75      5.76 o 
   7   2   6        5.31        6.14      2.60 o 
   8   2   6       47.85       42.10      2.94 o 
  -8   3   6       10.52       19.28      3.30 o 
  -7   3   6       56.59       51.27      3.60 o 
  -6   3   6      340.71      303.85      8.60 o 
  -5   3   6      255.65      245.74      7.77 o 
  -4   3   6      759.23      723.85     10.17 o 
  -3   3   6      303.56      332.83      6.00 o 
  -2   3   6      266.18      312.63     27.64 o 
  -1   3   6      691.70      654.94     14.91 o 
   0   3   6      109.76       95.77      7.26 o 
   1   3   6      697.12      672.17      7.70 o 
   2   3   6      263.97      284.89     14.05 o 
   3   3   6      300.49      326.09      4.45 o 
   4   3   6      766.00      770.62     15.65 o 
   5   3   6      251.08      258.86      3.53 o 
   6   3   6      336.69      314.33      3.43 o 
   7   3   6       55.19       54.54      3.20 o 
   8   3   6       11.37       17.61      3.21 o 
  -8   4   6       55.85       56.86      3.87 o 
  -7   4   6       34.43       33.67      6.53 o 
  -6   4   6      189.16      183.94      7.54 o 
  -5   4   6       29.72       37.16      6.12 o 
  -4   4   6      385.66      363.83     30.62 o 
  -3   4   6      179.26      199.86     13.70 o 
  -2   4   6       66.24       73.80      3.89 o 
  -1   4   6      599.08      569.62      6.93 o 
   0   4   6      776.32      779.47     10.09 o 
   1   4   6      615.77      586.60      8.09 o 
   2   4   6       68.98       73.84      4.10 o 
   3   4   6      179.12      191.44     10.11 o 
   4   4   6      382.00      364.54      3.65 o 
   5   4   6       27.00       31.28      2.95 o 
   6   4   6      185.82      184.79      6.26 o 
   7   4   6       35.42       32.82      3.03 o 
   8   4   6       55.89       57.66      3.30 o 
  -8   5   6       19.34       19.12      3.56 o 
  -7   5   6      100.47      106.71      5.64 o 
  -6   5   6       87.96       94.51      6.75 o 
  -5   5   6       38.31       41.78      3.59 o 
  -4   5   6      138.23      144.26      4.18 o 
  -3   5   6       99.78      106.88      8.84 o 
  -2   5   6      593.43      576.71     62.92 o 
  -1   5   6      365.74      369.13      7.64 o 
   0   5   6     1103.58     1293.10     57.74 o 
   1   5   6      375.80      384.99     17.56 o 
   2   5   6      598.58      569.30     42.22 o 
   3   5   6       95.55      106.05      7.16 o 
   4   5   6      135.67      135.02      5.20 o 
   5   5   6       36.40       34.47      2.62 o 
   6   5   6       85.66       89.52      2.64 o 
   7   5   6       99.23      100.82      2.88 o 
   8   5   6       18.62       21.73      3.61 o 
  -8   6   6       72.30       78.83      5.46 o 
  -7   6   6       77.34       60.79      5.29 o 
  -6   6   6       39.30       31.24      7.08 o 
  -5   6   6      129.23      152.46     30.41 o 
  -4   6   6      263.37      259.31      6.11 o 
  -3   6   6       30.40       36.28      6.48 o 
  -2   6   6      553.31      597.35     44.46 o 
  -1   6   6     1208.14     1281.11     50.02 o 
   0   6   6     1232.94     1174.00    103.54 o 
   1   6   6     1208.09     1192.55     23.88 o 
   2   6   6      545.74      562.94     24.17 o 
   3   6   6       28.37       35.04      3.42 o 
   4   6   6      262.81      255.71      6.74 o 
   5   6   6      133.97      140.68      6.80 o 
   6   6   6       40.46       45.73      4.60 o 
   7   6   6       75.43       76.92      3.56 o 
   8   6   6       71.62       77.06      3.90 o 
  -7   7   6       41.09       40.05      5.06 o 
  -6   7   6      132.43      137.45     16.63 o 
  -5   7   6      117.49      109.23      4.33 o 
  -4   7   6      271.43      274.68      5.85 o 
  -3   7   6      164.08      189.46     26.99 o 
  -2   7   6      183.49      177.22      7.72 o 
  -1   7   6      278.14      267.64     23.48 o 
   0   7   6       87.57       86.88      7.99 o 
   1   7   6      282.02      264.18     12.83 o 
   2   7   6      178.97      180.30      5.40 o 
   3   7   6      168.49      180.07     14.22 o 
   4   7   6      271.05      290.96     10.86 o 
   5   7   6      111.59      103.87      3.87 o 
   6   7   6      133.45      145.83      4.06 o 
   7   7   6       40.95       46.35      2.58 o 
  -7   8   6      120.56      110.75      7.59 o 
  -6   8   6        7.97        5.09      4.59 o 
  -5   8   6      100.97      101.22      8.13 o 
  -4   8   6       94.24       98.10     14.26 o 
  -3   8   6       43.96       43.60      9.11 o 
  -2   8   6       27.67       33.31      4.49 o 
  -1   8   6      151.35      154.84     12.37 o 
   0   8   6        6.91        7.76      4.74 o 
   1   8   6      148.23      139.21     12.84 o 
   2   8   6       25.03       31.20      5.13 o 
   3   8   6       44.15       42.34      3.32 o 
   4   8   6       92.66       98.36      6.82 o 
   5   8   6       98.70      102.48      3.19 o 
   6   8   6        7.32        9.01      2.92 o 
   7   8   6      120.85      114.10      3.90 o 
  -6   9   6       37.54       38.49      4.92 o 
  -5   9   6       85.83       93.53      9.59 o 
  -4   9   6      165.30      158.24     19.35 o 
  -3   9   6      242.23      230.45     13.85 o 
  -2   9   6       36.24       37.76      4.72 o 
  -1   9   6      243.29      237.70      5.60 o 
   0   9   6     1335.90     1337.30     20.58 o 
   1   9   6      246.33      238.50      7.87 o 
   2   9   6       35.05       36.56      4.94 o 
   3   9   6      239.03      234.34     13.47 o 
   4   9   6      161.25      161.74      6.37 o 
   5   9   6       83.18       84.23      3.30 o 
   6   9   6       36.13       33.94      3.64 o 
  -6  10   6       23.60       22.93      3.61 o 
  -5  10   6       17.01       16.35      4.73 o 
  -4  10   6      109.94      113.51     10.44 o 
  -3  10   6       41.38       44.22      4.61 o 
  -2  10   6        0.51       -0.54      3.11 o 
  -1  10   6      113.60      107.92      5.32 o 
   0  10   6      466.55      400.73     62.75 o 
   1  10   6      111.47       89.73      7.16 o 
   2  10   6        0.47        4.81      4.85 o 
   3  10   6       42.66       47.82      5.34 o 
   4  10   6      111.22      116.73      4.40 o 
   5  10   6       15.76       15.87      3.12 o 
   6  10   6       23.94       20.53      3.50 o 
  -5  11   6       29.66       26.43      4.96 o 
  -4  11   6       89.46       89.70      4.19 o 
  -3  11   6        7.54       13.94      4.38 o 
  -2  11   6       96.15       97.87     10.97 o 
  -1  11   6      152.85      161.60     10.33 o 
   0  11   6       83.54       72.09      5.35 o 
   1  11   6      151.63      133.34      7.82 o 
   2  11   6       97.47       85.61      7.24 o 
   3  11   6        8.12        9.46      3.93 o 
   4  11   6       88.22       93.80      6.33 o 
   5  11   6       29.47       23.35      3.67 o 
  -4  12   6       10.92       19.18      7.26 o 
  -3  12   6       43.63       53.87     10.51 o 
  -2  12   6       17.61       22.59      6.72 o 
  -1  12   6       78.88       86.09      9.83 o 
   0  12   6       15.19       15.63      4.67 o 
   1  12   6       79.38       66.28      7.56 o 
   2  12   6       18.19       20.82      5.05 o 
   3  12   6       42.68       43.51      4.67 o 
   4  12   6       10.91       16.00      4.10 o 
  -3  13   6       24.25       23.65      5.09 o 
  -2  13   6       18.31       24.62      4.23 o 
  -1  13   6       41.25       38.36      5.15 o 
   0  13   6        4.17        5.26      4.92 o 
   1  13   6       42.49       37.29      7.31 o 
   2  13   6       18.37       22.77      7.16 o 
   3  13   6       24.72       30.35      4.69 o 
  -2  14   6        3.84        9.61      5.12 o 
  -1  14   6       37.35       36.61      8.54 o 
   0  14   6       91.58       88.56     16.33 o 
   1  14   6       37.58       32.12      4.63 o 
   2  14   6        3.66        6.12      7.74 o 
   1   0   7      135.47      125.57      5.65 o 
   2   0   7      257.06      243.43      5.91 o 
   3   0   7     3244.44     3396.98     44.98 o 
   4   0   7       28.65       34.76      2.90 o 
   5   0   7       90.85       93.19      2.95 o 
   6   0   7      696.39      734.29     18.11 o 
   7   0   7      230.30      210.52      4.27 o 
   8   0   7        5.94        7.66      2.75 o 
  -8   1   7      221.49      225.81      9.13 o 
  -7   1   7      100.90      105.21      3.25 o 
  -6   1   7      188.93      182.40      8.33 o 
  -5   1   7      108.55      103.60      3.22 o 
  -4   1   7       12.48       10.26      4.19 o 
  -3   1   7       31.12       19.78      3.64 o 
  -2   1   7       89.19      103.13     18.37 o 
  -1   1   7      964.29      913.88     12.69 o 
   0   1   7      445.69      436.36      5.19 o 
   1   1   7      944.46      950.54      8.61 o 
   2   1   7       94.88      106.00     10.98 o 
   3   1   7       31.44       20.65      2.74 o 
   4   1   7       10.99        9.31      2.85 o 
   5   1   7      109.20      106.91      3.52 o 
   6   1   7      190.44      207.79      9.00 o 
   7   1   7       97.31       92.38      3.64 o 
   8   1   7      220.83      223.49      3.69 o 
  -8   2   7       31.71       35.87      3.66 o 
  -7   2   7       18.99       17.51      3.76 o 
  -6   2   7      114.71      112.18      6.77 o 
  -5   2   7     1430.08     1432.97     58.73 o 
  -4   2   7        2.68        4.07      4.10 o 
  -3   2   7      958.97     1073.48      9.07 o 
  -2   2   7     1744.99     1777.61     12.55 o 
  -1   2   7      191.55      207.57      6.11 o 
   0   2   7     1034.75      967.33     25.50 o 
   1   2   7      183.24      201.33      3.88 o 
   2   2   7     1729.44     1764.08     41.92 o 
   3   2   7      975.07     1055.91      6.47 o 
   4   2   7        1.65        7.41      2.54 o 
   5   2   7     1433.94     1390.35     27.38 o 
   6   2   7      119.40      123.80      4.12 o 
   7   2   7       20.06       14.39      3.26 o 
   8   2   7       31.81       35.31      3.23 o 
  -8   3   7      101.19       92.83      9.51 o 
  -7   3   7       87.47      109.97     10.70 o 
  -6   3   7       86.79       65.95      6.75 o 
  -5   3   7       15.28        9.76      6.25 o 
  -4   3   7      241.40      241.57      5.01 o 
  -3   3   7       23.56       24.00      4.35 o 
  -2   3   7      193.63      230.81     25.48 o 
  -1   3   7      356.78      389.61      5.90 o 
   0   3   7       58.25       62.29      8.30 o 
   1   3   7      344.48      366.02      4.76 o 
   2   3   7      205.85      214.85     16.33 o 
   3   3   7       19.82       19.19      2.79 o 
   4   3   7      246.43      246.15      5.34 o 
   5   3   7       15.64       11.47      2.07 o 
   6   3   7       89.86      100.11      3.35 o 
   7   3   7       87.20       93.55      4.62 o 
   8   3   7       99.88       91.37      3.97 o 
  -8   4   7        6.79        9.80      3.81 o 
  -7   4   7       52.62       50.57      5.08 o 
  -6   4   7       11.44       12.50      4.78 o 
  -5   4   7       79.61       81.71      6.58 o 
  -4   4   7      330.54      310.02      8.12 o 
  -3   4   7      239.59      224.41      6.14 o 
  -2   4   7       50.64       68.73      3.45 o 
  -1   4   7       44.85       44.44      2.82 o 
   0   4   7      146.82      168.33      4.43 o 
   1   4   7       43.96       46.40      3.00 o 
   2   4   7       50.35       65.78      3.50 o 
   3   4   7      244.53      224.02      3.71 o 
   4   4   7      333.39      343.99      4.36 o 
   5   4   7       77.05       79.28      2.75 o 
   6   4   7       11.63       14.17      2.24 o 
   7   4   7       53.26       60.38      4.66 o 
   8   4   7        5.90        7.53      2.96 o 
  -8   5   7       65.48       61.58      3.51 o 
  -7   5   7       23.78       21.00      6.45 o 
  -6   5   7       58.11       54.57      6.43 o 
  -5   5   7      325.44      297.83      8.22 o 
  -4   5   7      136.21      141.33     16.53 o 
  -3   5   7      392.71      420.79     38.16 o 
  -2   5   7      391.05      434.62     61.33 o 
  -1   5   7      739.53      802.20     19.73 o 
   0   5   7      111.47      113.26     11.44 o 
   1   5   7      734.16      829.01     43.03 o 
   2   5   7      394.21      461.51     19.77 o 
   3   5   7      388.69      407.70     10.17 o 
   4   5   7      143.54      141.62      8.39 o 
   5   5   7      330.02      334.79      5.58 o 
   6   5   7       59.95       64.68      2.61 o 
   7   5   7       23.66       22.36      2.29 o 
   8   5   7       64.28       58.24      3.80 o 
  -8   6   7        5.21        8.99      5.15 o 
  -7   6   7       29.21       22.97      4.83 o 
  -6   6   7      403.89      377.11      9.49 o 
  -5   6   7      176.31      184.47      4.67 o 
  -4   6   7       36.68       37.97      3.49 o 
  -3   6   7      542.22      589.19     78.87 o 
  -2   6   7       45.94       48.05     11.76 o 
  -1   6   7      183.51      169.86     11.53 o 
   0   6   7       97.56      103.09     12.22 o 
   1   6   7      178.89      165.10      5.53 o 
   2   6   7       41.93       41.93      4.28 o 
   3   6   7      553.29      568.94     26.45 o 
   4   6   7       35.63       33.78      2.60 o 
   5   6   7      181.16      185.65      6.28 o 
   6   6   7      405.58      429.59      7.43 o 
   7   6   7       30.45       31.26      2.44 o 
   8   6   7        4.87        6.12      3.31 o 
  -7   7   7       98.62       99.65      6.00 o 
  -6   7   7      381.44      351.85      5.40 o 
  -5   7   7       39.28       40.58      7.21 o 
  -4   7   7      306.26      277.67     10.66 o 
  -3   7   7      612.17      606.81     12.90 o 
  -2   7   7      348.26      354.27     53.69 o 
  -1   7   7       84.15       97.44     14.33 o 
   0   7   7       18.45       29.52      9.01 o 
   1   7   7       82.98       92.52     14.61 o 
   2   7   7      344.65      344.93     41.70 o 
   3   7   7      613.79      631.75     20.41 o 
   4   7   7      309.88      303.06      6.38 o 
   5   7   7       41.28       45.46      3.09 o 
   6   7   7      385.37      383.30      4.78 o 
   7   7   7       95.76      106.45      5.39 o 
  -7   8   7       21.23       34.76      7.49 o 
  -6   8   7       10.36       14.79      3.93 o 
  -5   8   7      165.63      187.34      4.72 o 
  -4   8   7       21.53       26.89      4.55 o 
  -3   8   7      213.91      203.27     20.34 o 
  -2   8   7       42.15       45.33      4.51 o 
  -1   8   7      229.05      218.63      8.54 o 
   0   8   7       15.74       16.88      4.88 o 
   1   8   7      231.27      253.63     29.28 o 
   2   8   7       42.94       42.30      4.84 o 
   3   8   7      214.55      191.48      4.45 o 
   4   8   7       23.61       26.25      3.50 o 
   5   8   7      164.18      177.29     10.83 o 
   6   8   7        9.60       13.83      4.14 o 
   7   8   7       21.67       23.56      3.03 o 
  -6   9   7        6.85        5.54      3.69 o 
  -5   9   7      182.86      189.94      4.82 o 
  -4   9   7      175.65      175.81     11.56 o 
  -3   9   7      130.18      126.83      6.38 o 
  -2   9   7      161.91      160.39     18.75 o 
  -1   9   7      138.48      136.85     10.26 o 
   0   9   7      833.87      857.91     22.50 o 
   1   9   7      139.45      151.58     12.03 o 
   2   9   7      160.91      150.90     16.79 o 
   3   9   7      129.30      132.21      4.30 o 
   4   9   7      180.13      185.24      4.49 o 
   5   9   7      185.78      193.93      4.91 o 
   6   9   7        6.34        5.80      3.18 o 
  -6  10   7       59.60       56.90      5.17 o 
  -5  10   7       32.19       24.94      4.92 o 
  -4  10   7       21.32       27.11      3.77 o 
  -3  10   7       73.45       74.63      5.00 o 
  -2  10   7       34.69       37.37      3.76 o 
  -1  10   7       45.87       46.29      8.29 o 
   0  10   7      229.91      221.92      6.77 o 
   1  10   7       44.92       42.96      6.53 o 
   2  10   7       32.14       31.74      5.86 o 
   3  10   7       70.14       76.05      4.28 o 
   4  10   7       21.58       29.12      3.94 o 
   5  10   7       32.54       31.84      4.03 o 
   6  10   7       58.19       56.50      3.35 o 
  -5  11   7       14.14       13.14      4.08 o 
  -4  11   7       49.55       43.95      5.05 o 
  -3  11   7       25.46       23.78      4.62 o 
  -2  11   7        0.14        0.79      3.97 o 
  -1  11   7       18.24       22.87      5.72 o 
   0  11   7       18.88        9.10      4.75 o 
   1  11   7       17.13       23.05      6.78 o 
   2  11   7        0.19        3.47      5.55 o 
   3  11   7       26.27       28.20      3.40 o 
   4  11   7       50.02       52.24      4.78 o 
   5  11   7       15.07       12.97      3.70 o 
  -4  12   7       26.67       21.91      7.01 o 
  -3  12   7       31.81       34.63      3.68 o 
  -2  12   7        0.45        4.11      4.62 o 
  -1  12   7       65.39       66.79     10.75 o 
   0  12   7       12.30       12.73      4.57 o 
   1  12   7       66.85       70.30     11.55 o 
   2  12   7        0.55        0.04      5.48 o 
   3  12   7       31.82       36.40      4.62 o 
   4  12   7       27.35       29.76      3.83 o 
  -3  13   7       12.56       14.47      3.79 o 
  -2  13   7       57.14       67.82     13.66 o 
  -1  13   7       10.85       13.10      4.08 o 
   0  13   7       31.14       22.07      4.95 o 
   1  13   7       11.03       11.86      5.07 o 
   2  13   7       56.16       50.72      8.07 o 
   3  13   7       11.96       16.59      4.85 o 
  -1  14   7       40.67       34.06      5.31 o 
   0  14   7       23.30       21.62      5.15 o 
   1  14   7       41.22       42.67      5.51 o 
   0   0   8       73.88       84.06      5.12 o 
   1   0   8      483.85      502.51     11.85 o 
   2   0   8     3191.77     3183.87     15.12 o 
   3   0   8       69.59       78.14      4.11 o 
   4   0   8      687.18      673.18     32.63 o 
   5   0   8        7.61        6.35      2.70 o 
   6   0   8      164.95      151.61      3.31 o 
   7   0   8      114.98      120.15      3.44 o 
   8   0   8       79.17       94.88      6.33 o 
  -8   1   8       69.93       67.17      4.21 o 
  -7   1   8       96.11       86.61      4.27 o 
  -6   1   8      192.65      204.74      7.07 o 
  -5   1   8      118.86      116.21      7.54 o 
  -4   1   8       96.00      114.22     13.02 o 
  -3   1   8     1874.31     1964.85     48.36 o 
  -2   1   8     1008.31     1059.79     22.97 o 
  -1   1   8     3300.91     3211.63     64.31 o 
   0   1   8       95.75       93.15      4.17 o 
   1   1   8     3306.84     3237.15     64.43 o 
   2   1   8     1015.96     1071.45     18.00 o 
   3   1   8     1877.17     1963.38     16.31 o 
   4   1   8      100.69      114.71      4.39 o 
   5   1   8      120.09      116.20      5.01 o 
   6   1   8      194.54      201.43      4.18 o 
   7   1   8       95.73       90.08      4.87 o 
   8   1   8       72.33       63.89      3.47 o 
  -8   2   8       89.86       90.93      3.51 o 
  -7   2   8      165.08      186.40     13.84 o 
  -6   2   8      422.95      418.44     15.79 o 
  -5   2   8      116.32      111.88      7.78 o 
  -4   2   8       71.92       71.52      4.48 o 
  -3   2   8      327.80      319.67     17.30 o 
  -2   2   8     1325.64     1324.47     22.70 o 
  -1   2   8      117.62      123.08      3.66 o 
   0   2   8      189.29      172.79     12.43 o 
   1   2   8      122.68      132.85      7.01 o 
   2   2   8     1319.91     1344.38     17.23 o 
   3   2   8      330.27      328.72      5.54 o 
   4   2   8       71.95       77.01      3.58 o 
   5   2   8      113.82      116.27      2.94 o 
   6   2   8      424.16      406.47      7.32 o 
   7   2   8      165.84      175.39      7.10 o 
   8   2   8       89.31       94.79      3.57 o 
  -8   3   8       29.53       31.05      3.06 o 
  -7   3   8        5.62        5.85      4.60 o 
  -6   3   8        4.33        6.96      6.27 o 
  -5   3   8       51.90       36.18      6.25 o 
  -4   3   8      405.36      404.18     32.32 o 
  -3   3   8       21.56       22.71      4.26 o 
  -2   3   8      107.25      107.64     10.08 o 
  -1   3   8      865.05      849.89     68.37 o 
   0   3   8     2143.08     2004.56     51.63 o 
   1   3   8      859.85      975.45     25.91 o 
   2   3   8      104.48      105.33      7.43 o 
   3   3   8       23.43       24.97      2.62 o 
   4   3   8      397.70      395.72      4.20 o 
   5   3   8       56.44       51.54      2.38 o 
   6   3   8        4.34        6.25      2.28 o 
   7   3   8        5.60        5.50      2.44 o 
   8   3   8       31.09       30.86      2.95 o 
  -8   4   8       17.54       15.54      3.23 o 
  -7   4   8      150.04      133.90      7.46 o 
  -6   4   8       42.96       42.10      6.65 o 
  -5   4   8      307.25      295.12      6.91 o 
  -4   4   8      257.72      257.78      7.87 o 
  -3   4   8       89.91       84.22      3.56 o 
  -2   4   8      812.14      828.91     17.81 o 
  -1   4   8      312.41      332.46      5.73 o 
   0   4   8      202.64      216.30     12.97 o 
   1   4   8      315.81      353.67     13.19 o 
   2   4   8      810.92      764.51      7.02 o 
   3   4   8       87.59       82.57      5.40 o 
   4   4   8      252.26      264.64      3.45 o 
   5   4   8      317.21      318.49      4.93 o 
   6   4   8       44.65       46.89      2.44 o 
   7   4   8      146.30      132.96      2.89 o 
   8   4   8       17.45       19.91      3.25 o 
  -8   5   8       35.22       32.03      4.26 o 
  -7   5   8       57.06       56.31      7.03 o 
  -6   5   8       25.43       25.98      4.43 o 
  -5   5   8       11.65        9.54      4.40 o 
  -4   5   8       65.91       73.74     15.62 o 
  -3   5   8      682.70      708.96     15.55 o 
  -2   5   8      252.70      264.68     21.30 o 
  -1   5   8      780.04      848.44     31.37 o 
   0   5   8      394.58      435.84      6.19 o 
   1   5   8      774.52      787.53     13.10 o 
   2   5   8      261.83      271.14     16.32 o 
   3   5   8      688.94      720.50     10.09 o 
   4   5   8       66.31       73.35      4.80 o 
   5   5   8       10.98       10.76      2.54 o 
   6   5   8       27.53       28.79      2.53 o 
   7   5   8       59.40       63.46      2.43 o 
   8   5   8       35.23       27.44      3.47 o 
  -7   6   8       72.51       67.67      5.77 o 
  -6   6   8      327.55      308.33      7.44 o 
  -5   6   8       84.99       76.41      3.59 o 
  -4   6   8       23.37       19.84      3.34 o 
  -3   6   8      279.39      296.22     37.31 o 
  -2   6   8      583.49      578.26     23.19 o 
  -1   6   8      353.21      364.39      5.96 o 
   0   6   8       33.95       56.62      6.30 o 
   1   6   8      351.53      374.08      5.88 o 
   2   6   8      588.13      567.75      7.25 o 
   3   6   8      272.80      281.95      4.39 o 
   4   6   8       21.78       18.18      2.63 o 
   5   6   8       89.67       92.96      3.67 o 
   6   6   8      324.61      324.85      7.47 o 
   7   6   8       71.94       71.32      3.28 o 
  -7   7   8        2.14        5.92      5.19 o 
  -6   7   8       20.42       22.97      5.06 o 
  -5   7   8       19.86       21.12      4.54 o 
  -4   7   8       59.82       50.42      4.68 o 
  -3   7   8      411.07      415.50      9.83 o 
  -2   7   8      150.54      136.64      4.96 o 
  -1   7   8      463.23      440.71      8.11 o 
   0   7   8      161.10      160.98     11.86 o 
   1   7   8      459.52      447.76     12.84 o 
   2   7   8      147.07      135.82      5.88 o 
   3   7   8      406.38      434.70     20.94 o 
   4   7   8       63.13       61.16      3.60 o 
   5   7   8       17.80       24.98      2.99 o 
   6   7   8       20.85       23.17      2.58 o 
   7   7   8        2.34        3.88      2.59 o 
  -7   8   8       13.66       12.07      5.16 o 
  -6   8   8       28.78       34.19      4.08 o 
  -5   8   8        6.39        9.09      3.13 o 
  -4   8   8      276.42      289.33     12.36 o 
  -3   8   8      544.02      507.40      6.42 o 
  -2   8   8      369.82      384.84     18.43 o 
  -1   8   8       93.15      100.16      9.33 o 
   0   8   8       54.88       60.02     11.59 o 
   1   8   8       95.91       97.07      6.34 o 
   2   8   8      371.02      380.93     26.52 o 
   3   8   8      545.89      537.71     10.27 o 
   4   8   8      276.36      278.01      4.64 o 
   5   8   8        6.75        8.70      3.09 o 
   6   8   8       29.17       32.39      3.10 o 
   7   8   8       13.20       15.86      3.22 o 
  -6   9   8        7.66        5.54      3.42 o 
  -5   9   8       22.40       25.04      3.74 o 
  -4   9   8       19.52       19.08      4.68 o 
  -3   9   8        1.18        3.66      3.36 o 
  -2   9   8        0.59        1.41      3.23 o 
  -1   9   8       32.58       39.82      4.75 o 
   0   9   8       19.50       19.54      9.84 o 
   1   9   8       31.61       35.54      7.79 o 
   2   9   8        0.75        4.91      4.34 o 
   3   9   8        0.73        0.68      2.99 o 
   4   9   8       21.14       27.36      3.37 o 
   5   9   8       23.58       24.10      3.61 o 
   6   9   8        8.05        6.02      3.29 o 
  -6  10   8       22.48       21.56      4.93 o 
  -5  10   8       39.35       36.28      4.73 o 
  -4  10   8       29.33       27.74      5.79 o 
  -3  10   8      141.84      147.35      5.34 o 
  -2  10   8      160.18      148.84     15.03 o 
  -1  10   8        5.01        6.72      4.34 o 
   0  10   8      369.61      396.87     40.22 o 
   1  10   8        4.77        7.72      4.44 o 
   2  10   8      161.17      169.79      8.58 o 
   3  10   8      142.66      148.70      5.29 o 
   4  10   8       29.02       23.27      4.07 o 
   5  10   8       41.80       44.34      3.74 o 
   6  10   8       22.51       27.55      3.91 o 
  -5  11   8       20.32       19.62      4.15 o 
  -4  11   8       42.66       39.49      5.01 o 
  -3  11   8      112.25      118.82      5.69 o 
  -2  11   8       25.81       24.20      4.06 o 
  -1  11   8       38.24       34.14      5.01 o 
   0  11   8       98.11       90.91     16.05 o 
   1  11   8       39.42       37.96      5.05 o 
   2  11   8       24.88       27.23      5.72 o 
   3  11   8      112.30      111.74      3.95 o 
   4  11   8       42.21       39.97      4.40 o 
   5  11   8       19.31       17.42      4.31 o 
  -4  12   8        3.85        2.67      4.70 o 
  -3  12   8       51.16       50.88      6.99 o 
  -2  12   8       18.75       27.20      4.97 o 
  -1  12   8       22.63       18.23      4.85 o 
   0  12   8        8.85        8.85      4.74 o 
   1  12   8       21.99       23.27      4.74 o 
   2  12   8       17.44       19.61      7.13 o 
   3  12   8       51.33       42.01      3.58 o 
   4  12   8        4.14        7.47      4.08 o 
  -3  13   8       18.37       18.79      4.11 o 
  -2  13   8        6.94        3.76      4.14 o 
  -1  13   8        9.98       10.37      3.99 o 
   0  13   8       14.51       20.27      6.73 o 
   1  13   8        9.53       13.44      5.18 o 
   2  13   8        6.97        5.01      7.56 o 
   3  13   8       18.53       21.47      3.99 o 
   0  14   8      160.67      144.68      7.35 o 
   1   0   9      395.48      424.91      5.73 o 
   2   0   9     7199.08     7253.32     75.19 o 
   3   0   9      744.92      691.87     16.67 o 
   4   0   9        5.52        8.84      3.01 o 
   5   0   9      112.33      110.97      3.93 o 
   6   0   9      228.38      233.11      8.96 o 
   7   0   9       59.91       59.28      5.84 o 
   8   0   9       61.30       58.35      3.21 o 
  -8   1   9       87.83       83.34      3.93 o 
  -7   1   9       57.06       61.27      4.12 o 
  -6   1   9       31.23       35.21      3.17 o 
  -5   1   9      390.83      439.97     17.41 o 
  -4   1   9      181.47      187.48      4.64 o 
  -3   1   9      460.16      461.75     14.75 o 
  -2   1   9      259.89      282.63     14.34 o 
  -1   1   9      293.31      268.58      7.86 o 
   0   1   9      420.71      410.81     20.85 o 
   1   1   9      283.66      262.68      6.56 o 
   2   1   9      253.27      310.39     25.87 o 
   3   1   9      454.98      447.21      6.08 o 
   4   1   9      177.35      185.13      6.58 o 
   5   1   9      385.04      401.00      7.43 o 
   6   1   9       32.88       36.00      2.62 o 
   7   1   9       55.30       54.26      3.39 o 
   8   1   9       87.75       87.18      5.54 o 
  -8   2   9       12.21       10.72      3.39 o 
  -7   2   9       44.37       44.05      3.78 o 
  -6   2   9       14.74       12.45      3.22 o 
  -5   2   9      556.20      551.48     35.06 o 
  -4   2   9      323.65      312.31     17.91 o 
  -3   2   9      850.93      899.19     59.31 o 
  -2   2   9      759.42      766.65     20.63 o 
  -1   2   9     1089.70     1094.43     12.33 o 
   0   2   9        4.85        2.90      3.08 o 
   1   2   9     1091.96     1061.10     45.05 o 
   2   2   9      760.12      765.10      7.09 o 
   3   2   9      846.29      883.39     13.29 o 
   4   2   9      319.79      300.11      8.18 o 
   5   2   9      538.51      541.97      7.79 o 
   6   2   9       16.36       13.66      3.16 o 
   7   2   9       45.55       52.02      2.70 o 
   8   2   9       12.14       12.21      2.85 o 
  -8   3   9       52.67       55.16      5.09 o 
  -7   3   9       80.05       93.72      6.41 o 
  -6   3   9        7.98       10.35      4.28 o 
  -5   3   9      183.96      184.87      7.78 o 
  -4   3   9      579.85      565.10     22.00 o 
  -3   3   9      146.63      139.84      5.04 o 
  -2   3   9      612.82      578.28     39.03 o 
  -1   3   9      316.33      282.29      4.73 o 
   0   3   9      618.33      620.34     20.58 o 
   1   3   9      312.49      292.88      8.88 o 
   2   3   9      617.46      617.26     18.62 o 
   3   3   9      150.30      153.48      4.13 o 
   4   3   9      578.01      576.95     11.66 o 
   5   3   9      188.94      185.56      3.29 o 
   6   3   9        6.97        9.25      2.20 o 
   7   3   9       78.28       78.94      4.02 o 
   8   3   9       50.73       47.46      3.51 o 
  -8   4   9       37.23       43.77      3.69 o 
  -7   4   9       49.53       39.36      6.91 o 
  -6   4   9       24.54       23.10      4.83 o 
  -5   4   9       30.31       20.95      6.48 o 
  -4   4   9      265.40      263.71     19.24 o 
  -3   4   9      291.04      274.85      6.35 o 
  -2   4   9      913.36      912.26     26.90 o 
  -1   4   9       43.55       56.59      5.64 o 
   0   4   9      928.16     1016.81     22.32 o 
   1   4   9       42.43       53.33      5.59 o 
   2   4   9      905.27      863.94     14.73 o 
   3   4   9      295.57      291.53     14.62 o 
   4   4   9      260.54      249.44      4.42 o 
   5   4   9       31.40       26.04      2.63 o 
   6   4   9       27.12       31.58      2.38 o 
   7   4   9       48.47       46.98      2.54 o 
   8   4   9       37.01       38.04      3.75 o 
  -7   5   9        3.94        8.70      4.88 o 
  -6   5   9       88.53       82.55      6.81 o 
  -5   5   9      389.07      350.80      8.73 o 
  -4   5   9      565.20      622.22      9.01 o 
  -3   5   9      133.02      139.09     14.77 o 
  -2   5   9       75.67       81.41      3.36 o 
  -1   5   9      192.84      204.42      5.47 o 
   0   5   9      687.94      672.11     13.73 o 
   1   5   9      197.70      198.43      4.53 o 
   2   5   9       75.46       78.41      3.09 o 
   3   5   9      134.11      127.02     10.97 o 
   4   5   9      553.57      538.66     16.84 o 
   5   5   9      381.77      380.11      3.73 o 
   6   5   9       86.95       84.62      2.70 o 
   7   5   9        3.97        5.68      2.34 o 
   8   5   9       79.27       67.57      8.20 o 
  -7   6   9       34.45       31.90      7.03 o 
  -6   6   9       64.35       74.78      5.06 o 
  -5   6   9      120.48      109.94      6.88 o 
  -4   6   9      226.47      226.87     24.83 o 
  -3   6   9      217.94      218.27      8.13 o 
  -2   6   9      490.90      495.84      6.40 o 
  -1   6   9      190.81      185.92      7.07 o 
   0   6   9       58.02       67.28      4.19 o 
   1   6   9      187.11      189.89      4.45 o 
   2   6   9      497.64      483.27      6.69 o 
   3   6   9      211.45      212.48      4.81 o 
   4   6   9      228.34      220.65      4.06 o 
   5   6   9      116.45      102.14      3.08 o 
   6   6   9       63.63       64.27      3.36 o 
   7   6   9       35.97       40.50      2.74 o 
  -7   7   9       85.07       68.33      5.82 o 
  -6   7   9       11.40       18.52      4.53 o 
  -5   7   9       83.59       82.46      6.89 o 
  -4   7   9       87.39       82.81      3.98 o 
  -3   7   9      302.89      321.26     21.83 o 
  -2   7   9      527.15      512.09     55.59 o 
  -1   7   9      245.49      236.58      5.31 o 
   0   7   9      220.88      246.29     10.33 o 
   1   7   9      243.25      241.46      6.14 o 
   2   7   9      533.56      496.37     42.88 o 
   3   7   9      308.39      310.08     11.18 o 
   4   7   9       84.19       81.90      3.19 o 
   5   7   9       83.38       83.90      3.89 o 
   6   7   9       10.69       12.83      2.62 o 
   7   7   9       83.34       76.49      2.98 o 
  -6   8   9       28.59       32.74      4.91 o 
  -5   8   9       19.15       20.48      3.62 o 
  -4   8   9       18.02       22.36      4.45 o 
  -3   8   9      295.78      270.61     15.09 o 
  -2   8   9       76.70       80.38      6.20 o 
  -1   8   9       60.99       54.74      4.11 o 
   0   8   9      212.34      215.02     23.75 o 
   1   8   9       56.67       56.78      4.43 o 
   2   8   9       78.22       80.32      5.12 o 
   3   8   9      298.09      284.60     11.83 o 
   4   8   9       16.55       20.92      2.70 o 
   5   8   9       17.32       19.21      2.89 o 
   6   8   9       29.34       34.65      3.48 o 
  -6   9   9       55.17       51.55      4.37 o 
  -5   9   9       41.15       41.15      4.06 o 
  -4   9   9      185.66      188.97     12.40 o 
  -3   9   9       27.73       35.01      3.41 o 
  -2   9   9      188.39      210.93      7.06 o 
  -1   9   9      243.96      271.87     28.55 o 
   0   9   9      419.30      451.48     46.16 o 
   1   9   9      246.72      252.96     11.65 o 
   2   9   9      191.45      186.92     13.75 o 
   3   9   9       26.75       30.37      3.96 o 
   4   9   9      183.89      199.59      4.99 o 
   5   9   9       39.79       37.84      3.01 o 
   6   9   9       53.71       51.36      3.57 o 
  -5  10   9       60.77       50.82      4.28 o 
  -4  10   9       11.69       11.58      4.53 o 
  -3  10   9       44.07       49.28      5.42 o 
  -2  10   9       29.59       35.66      9.45 o 
  -1  10   9       45.59       50.20      6.93 o 
   0  10   9      178.88      174.20     13.03 o 
   1  10   9       47.01       50.01      3.99 o 
   2  10   9       29.71       35.80      5.34 o 
   3  10   9       42.56       37.85      3.26 o 
   4  10   9       11.85       11.59      3.30 o 
   5  10   9       61.01       61.81      4.41 o 
  -5  11   9       20.05       13.85      5.19 o 
  -4  11   9        3.78        4.75      4.77 o 
  -3  11   9        7.07        9.49      4.69 o 
  -2  11   9       25.62       28.47      4.08 o 
  -1  11   9      136.23      133.88     13.34 o 
   0  11   9      144.24      152.45     13.28 o 
   1  11   9      139.63      127.33      9.03 o 
   2  11   9       26.00       27.41      3.86 o 
   3  11   9        7.06        7.12      4.03 o 
   4  11   9        3.62        5.50      4.07 o 
   5  11   9       19.18       21.94      3.74 o 
  -4  12   9       29.55       30.28      5.27 o 
  -3  12   9       23.02       24.58      4.69 o 
  -2  12   9       33.12       29.39      4.23 o 
  -1  12   9       64.98       60.26      5.11 o 
   0  12   9      187.22      180.64     13.56 o 
   1  12   9       66.18       64.67      4.55 o 
   2  12   9       32.39       34.07      5.62 o 
   3  12   9       23.62       30.69      4.66 o 
   4  12   9       29.04       28.19      4.68 o 
  -2  13   9       29.92       29.37      5.13 o 
  -1  13   9       19.48       17.39      5.17 o 
   0  13   9       22.03       19.42      6.92 o 
   1  13   9       18.47       19.53      5.01 o 
   2  13   9       30.97       30.50      5.34 o 
   0   0  10      824.33      805.60     45.68 o 
   1   0  10      368.24      313.86     11.68 o 
   2   0  10      452.67      460.04      9.40 o 
   3   0  10       27.91       26.80      3.91 o 
   4   0  10      371.38      380.07     10.54 o 
   5   0  10       92.16       98.57      5.42 o 
   6   0  10       26.86       29.60      3.16 o 
   7   0  10       34.57       38.18      3.45 o 
   8   0  10        1.89        4.87      3.69 o 
  -8   1  10       33.17       33.21      3.68 o 
  -7   1  10      175.07      176.09      5.30 o 
  -6   1  10      110.28      115.49      7.52 o 
  -5   1  10       16.40       18.23      3.25 o 
  -4   1  10      408.10      400.45     32.33 o 
  -3   1  10      522.72      513.67     15.87 o 
  -2   1  10     2064.26     1982.96     47.41 o 
  -1   1  10     1293.67     1272.34     17.66 o 
   0   1  10      319.46      363.83     27.19 o 
   1   1  10     1293.89     1290.13     27.44 o 
   2   1  10     2044.92     2073.92     77.96 o 
   3   1  10      522.03      508.99      6.23 o 
   4   1  10      412.13      406.00     20.77 o 
   5   1  10       17.42       20.38      4.04 o 
   6   1  10      108.88      117.25      3.64 o 
   7   1  10      175.64      182.09      8.51 o 
   8   1  10       32.83       31.87      4.23 o 
  -8   2  10        3.78        9.04      4.90 o 
  -7   2  10       79.29       79.14      4.18 o 
  -6   2  10       16.39       22.87      2.81 o 
  -5   2  10       39.18       36.56      5.69 o 
  -4   2  10      475.60      442.55     39.06 o 
  -3   2  10      221.30      240.67      6.97 o 
  -2   2  10      624.40      568.04      6.98 o 
  -1   2  10      325.40      325.28     15.67 o 
   0   2  10      485.08      468.06     11.49 o 
   1   2  10      327.41      322.86      9.56 o 
   2   2  10      641.91      597.84     11.31 o 
   3   2  10      215.02      223.58      5.81 o 
   4   2  10      480.16      428.84     20.22 o 
   5   2  10       38.51       39.41      2.89 o 
   6   2  10       18.18       22.66      3.29 o 
   7   2  10       80.25       76.51      2.99 o 
   8   2  10        3.33        3.93      3.48 o 
  -8   3  10       85.39       90.99     10.21 o 
  -7   3  10        5.25        4.72      3.73 o 
  -6   3  10        1.82        2.40      6.25 o 
  -5   3  10       32.85       32.43      8.82 o 
  -4   3  10      513.05      521.23     32.18 o 
  -3   3  10       86.24       90.94      4.62 o 
  -2   3  10      195.20      213.08      6.70 o 
  -1   3  10      152.35      162.52      3.94 o 
   0   3  10       88.53       64.03      3.61 o 
   1   3  10      152.56      170.35      3.50 o 
   2   3  10      196.35      210.56      3.76 o 
   3   3  10       87.10       93.96      5.04 o 
   4   3  10      502.70      510.23     12.17 o 
   5   3  10       34.36       23.51      3.97 o 
   6   3  10        2.25        2.75      2.16 o 
   7   3  10        4.89        4.12      2.92 o 
   8   3  10       84.84       68.29      5.02 o 
  -8   4  10       61.18       69.88      6.45 o 
  -7   4  10       45.54       48.37      5.21 o 
  -6   4  10       43.90       48.47      6.38 o 
  -5   4  10      222.99      202.05      7.92 o 
  -4   4  10      104.11      110.09      7.05 o 
  -3   4  10      232.99      237.32     30.53 o 
  -2   4  10       40.22       28.38      3.80 o 
  -1   4  10      763.47      746.80      7.67 o 
   0   4  10      275.86      248.76     28.93 o 
   1   4  10      750.03      739.59     11.88 o 
   2   4  10       40.39       30.35      2.86 o 
   3   4  10      236.58      248.38      6.17 o 
   4   4  10      104.72      112.68      3.19 o 
   5   4  10      225.93      226.52      3.57 o 
   6   4  10       44.01       46.70      2.62 o 
   7   4  10       43.82       52.81      2.62 o 
   8   4  10       60.01       61.91      4.14 o 
  -7   5  10       67.03       68.05      5.51 o 
  -6   5  10       70.90       59.50      4.96 o 
  -5   5  10      103.86      102.15      5.49 o 
  -4   5  10       38.80       35.04      6.30 o 
  -3   5  10      344.80      345.46     18.32 o 
  -2   5  10      544.43      546.96     20.22 o 
  -1   5  10      110.48      100.13      2.85 o 
   0   5  10       16.30       18.38      3.53 o 
   1   5  10      111.64      107.49      4.03 o 
   2   5  10      535.31      528.14      5.07 o 
   3   5  10      350.82      358.20      4.35 o 
   4   5  10       39.04       36.80      3.15 o 
   5   5  10      102.78      106.90      2.91 o 
   6   5  10       72.00       69.91      2.58 o 
   7   5  10       67.15       73.76      3.52 o 
  -7   6  10       70.17       66.53      7.26 o 
  -6   6  10       56.59       65.98      6.60 o 
  -5   6  10      109.79      116.62      7.03 o 
  -4   6  10      105.81       96.76      5.36 o 
  -3   6  10        1.95        5.54      4.11 o 
  -2   6  10      171.99      171.53     12.91 o 
  -1   6  10      170.33      158.87      4.22 o 
   0   6  10      306.99      302.65     31.76 o 
   1   6  10      169.51      162.33      7.42 o 
   2   6  10      173.60      172.92      4.61 o 
   3   6  10        2.05        6.47      3.13 o 
   4   6  10      106.72      112.53      3.24 o 
   5   6  10      105.75      101.85      5.69 o 
   6   6  10       56.26       58.85      2.92 o 
   7   6  10       70.43       66.62      2.96 o 
  -7   7  10       83.09       66.46      7.94 o 
  -6   7  10       10.72       11.71      4.60 o 
  -5   7  10      198.85      173.11      7.92 o 
  -4   7  10       90.21       97.16      7.64 o 
  -3   7  10      234.05      231.78     14.34 o 
  -2   7  10      775.76      771.41     49.26 o 
  -1   7  10      158.01      149.00     17.04 o 
   0   7  10       18.86       27.19      7.26 o 
   1   7  10      153.85      160.48      4.87 o 
   2   7  10      772.06      771.85     22.96 o 
   3   7  10      232.42      235.01      6.90 o 
   4   7  10       90.37       99.57      5.80 o 
   5   7  10      201.59      184.82      3.29 o 
   6   7  10       10.15       12.30      2.53 o 
   7   7  10       84.27       81.14      3.32 o 
  -6   8  10      117.36      104.48      5.97 o 
  -5   8  10       29.26       34.14      5.51 o 
  -4   8  10        7.37        4.23      4.36 o 
  -3   8  10      145.53      147.79     18.72 o 
  -2   8  10      269.25      263.87      4.66 o 
  -1   8  10      685.47      734.66     48.46 o 
   0   8  10       20.12       23.70      6.53 o 
   1   8  10      684.67      703.88     13.28 o 
   2   8  10      271.85      274.85     10.11 o 
   3   8  10      148.37      143.51     17.78 o 
   4   8  10        6.96        6.56      3.18 o 
   5   8  10       28.48       43.09      3.75 o 
   6   8  10      116.43      122.54      7.57 o 
  -6   9  10       46.47       30.51      5.24 o 
  -5   9  10       24.16       27.04      5.40 o 
  -4   9  10      100.96      109.83      5.14 o 
  -3   9  10       60.46       65.00      3.20 o 
  -2   9  10       40.35       44.71      6.64 o 
  -1   9  10      147.24      151.86     10.06 o 
   0   9  10      209.65      223.57      6.15 o 
   1   9  10      146.47      157.67      9.51 o 
   2   9  10       39.65       45.39      6.44 o 
   3   9  10       57.78       62.12      5.41 o 
   4   9  10      102.37      116.09      6.99 o 
   5   9  10       25.09       25.77      3.75 o 
   6   9  10       47.20       48.51      4.43 o 
  -5  10  10       47.66       52.48      5.10 o 
  -4  10  10       10.63        8.81      3.84 o 
  -3  10  10       10.99       15.84      3.33 o 
  -2  10  10       21.43       24.81      4.06 o 
  -1  10  10      218.54      236.06     11.62 o 
   0  10  10       68.34       79.31      5.13 o 
   1  10  10      221.39      242.78      6.34 o 
   2  10  10       21.67       25.25      3.71 o 
   3  10  10       11.21       14.44      4.86 o 
   4  10  10       10.66        8.73      3.41 o 
   5  10  10       47.43       58.29      4.50 o 
  -4  11  10       19.10       16.22      4.03 o 
  -3  11  10       48.32       48.76      4.08 o 
  -2  11  10       42.03       45.31     13.48 o 
  -1  11  10        9.66        8.46      4.06 o 
   0  11  10      172.43      151.25     15.18 o 
   1  11  10       10.55       11.55      4.87 o 
   2  11  10       41.13       42.26      5.36 o 
   3  11  10       48.79       45.12      3.66 o 
   4  11  10       19.69       18.31      4.24 o 
  -3  12  10       17.29       17.78      5.03 o 
  -2  12  10       37.15       42.96      4.26 o 
  -1  12  10       46.04       46.79      5.26 o 
   0  12  10        0.08        1.14      4.93 o 
   1  12  10       46.36       45.84      5.36 o 
   2  12  10       36.72       46.73      5.63 o 
   3  12  10       18.10       21.49      3.54 o 
  -2  13  10        0.22        5.22      3.90 o 
  -1  13  10       64.94       57.51      4.65 o 
   0  13  10       55.37       52.95      5.45 o 
   1  13  10       64.61       66.40      5.54 o 
   2  13  10        0.21        6.17      5.12 o 
   1   0  11      593.48      611.62      6.47 o 
   2   0  11       64.06       77.87      3.87 o 
   3   0  11        7.50        7.73      3.27 o 
   4   0  11      379.92      375.77     15.11 o 
   5   0  11      179.32      174.01      4.44 o 
   6   0  11      387.06      410.60     12.80 o 
   7   0  11        4.59        6.49      2.78 o 
   8   0  11      185.06      186.45     12.13 o 
  -8   1  11       52.16       50.08      4.41 o 
  -7   1  11       72.45       73.93      4.65 o 
  -6   1  11       63.90       62.76      5.64 o 
  -5   1  11      315.43      302.75      9.90 o 
  -4   1  11      115.01      118.89     26.54 o 
  -3   1  11      553.58      589.48     28.43 o 
  -2   1  11      409.40      392.63     24.43 o 
  -1   1  11      649.70      641.10     25.78 o 
   0   1  11      746.08      748.07     19.71 o 
   1   1  11      661.65      761.17      8.31 o 
   2   1  11      403.29      396.59     14.46 o 
   3   1  11      547.46      543.34     11.87 o 
   4   1  11      124.10      126.36      7.37 o 
   5   1  11      322.01      306.34      4.33 o 
   6   1  11       66.32       64.62      4.86 o 
   7   1  11       74.43       84.41      4.28 o 
   8   1  11       49.83       41.83      4.31 o 
  -8   2  11        0.60        5.19      4.93 o 
  -7   2  11       33.65       36.08      6.32 o 
  -6   2  11        9.29        9.18      3.51 o 
  -5   2  11       30.15       34.66      3.75 o 
  -4   2  11      477.70      464.74     33.00 o 
  -3   2  11       68.49       72.90     10.33 o 
  -2   2  11      722.75      752.14     42.35 o 
  -1   2  11      251.78      273.34      6.96 o 
   0   2  11     1476.10     1567.54     58.58 o 
   1   2  11      238.18      257.09      3.95 o 
   2   2  11      723.86      733.53     17.83 o 
   3   2  11       65.98       63.29      7.39 o 
   4   2  11      473.05      448.23     12.15 o 
   5   2  11       28.09       32.77      2.89 o 
   6   2  11        9.95       12.75      2.75 o 
   7   2  11       33.97       34.63      3.32 o 
   8   2  11        0.65        2.19      3.18 o 
  -8   3  11       15.58       15.63      4.21 o 
  -7   3  11       76.10       77.72      5.09 o 
  -6   3  11       31.72       37.16      4.73 o 
  -5   3  11      164.80      133.51      8.82 o 
  -4   3  11      183.49      211.35      4.83 o 
  -3   3  11      577.14      579.97      6.59 o 
  -2   3  11      219.08      238.48      8.46 o 
  -1   3  11      389.60      369.64     15.86 o 
   0   3  11      898.26      960.78     14.57 o 
   1   3  11      399.07      389.10      4.87 o 
   2   3  11      222.36      237.71      7.80 o 
   3   3  11      581.46      593.54      5.45 o 
   4   3  11      182.41      207.03      3.85 o 
   5   3  11      163.66      134.38      3.56 o 
   6   3  11       31.12       34.21      2.82 o 
   7   3  11       74.03       69.19      3.08 o 
   8   3  11       16.22       15.67      3.13 o 
  -7   4  11       72.58       63.80      7.06 o 
  -6   4  11      154.84      158.34      5.79 o 
  -5   4  11      264.35      264.38      8.51 o 
  -4   4  11      131.00      122.72      3.89 o 
  -3   4  11       67.66       74.66      4.15 o 
  -2   4  11       63.05       61.59      5.16 o 
  -1   4  11      103.13      112.58      5.19 o 
   0   4  11       17.25       23.79      4.60 o 
   1   4  11      106.04      123.38      4.67 o 
   2   4  11       57.64       63.10      3.30 o 
   3   4  11       67.72       73.43      3.16 o 
   4   4  11      134.69      133.22      3.39 o 
   5   4  11      268.70      266.99      4.76 o 
   6   4  11      155.12      157.63      4.11 o 
   7   4  11       71.79       75.77      3.42 o 
  -7   5  11       55.16       54.04      5.62 o 
  -6   5  11       55.23       46.65      4.88 o 
  -5   5  11       97.45       85.35      5.51 o 
  -4   5  11       48.11       59.04      4.54 o 
  -3   5  11      213.94      221.88     10.22 o 
  -2   5  11       62.38       59.71      6.03 o 
  -1   5  11       16.12       15.96      2.49 o 
   0   5  11      162.41      174.31      4.90 o 
   1   5  11       17.16       21.25      3.34 o 
   2   5  11       61.12       63.72      3.37 o 
   3   5  11      213.98      226.02      5.10 o 
   4   5  11       46.54       57.64      5.38 o 
   5   5  11       96.04       87.65      3.32 o 
   6   5  11       57.44       53.84      2.90 o 
   7   5  11       54.86       55.65      2.74 o 
  -7   6  11        6.96       10.93      6.75 o 
  -6   6  11       17.53       18.32      6.73 o 
  -5   6  11       54.93       45.28      6.35 o 
  -4   6  11      234.87      221.53      6.40 o 
  -3   6  11       70.59       70.25      3.70 o 
  -2   6  11      566.18      574.46     15.03 o 
  -1   6  11      167.39      160.44      9.56 o 
   0   6  11      574.90      570.18     34.90 o 
   1   6  11      162.38      159.77      7.45 o 
   2   6  11      564.02      557.77      7.89 o 
   3   6  11       70.37       67.82      2.77 o 
   4   6  11      235.99      240.06      3.90 o 
   5   6  11       55.44       53.99      2.70 o 
   6   6  11       18.68       20.13      2.60 o 
   7   6  11        7.40        6.23      2.66 o 
  -6   7  11        9.77        6.38      4.96 o 
  -5   7  11        8.40       18.57      6.38 o 
  -4   7  11      131.53      137.29      5.92 o 
  -3   7  11       73.48       81.69      3.71 o 
  -2   7  11       84.97       98.19      8.51 o 
  -1   7  11      485.37      500.96     21.92 o 
   0   7  11       74.48       69.88      8.28 o 
   1   7  11      478.56      479.14      8.43 o 
   2   7  11       85.78       92.84      8.80 o 
   3   7  11       72.26       72.04      3.22 o 
   4   7  11      134.67      138.85      3.05 o 
   5   7  11        8.76        8.22      2.36 o 
   6   7  11        9.76        7.48      2.52 o 
   7   7  11       71.45       63.55      7.49 o 
  -6   8  11       14.88       14.50      7.31 o 
  -5   8  11       63.48       72.76      5.21 o 
  -4   8  11       15.05       13.95      8.34 o 
  -3   8  11        6.83        7.19      2.53 o 
  -2   8  11       20.58       24.49      3.18 o 
  -1   8  11        7.37       15.38      4.68 o 
   0   8  11        0.26        1.21      4.38 o 
   1   8  11        6.27       10.75      3.56 o 
   2   8  11       21.45       23.85      3.63 o 
   3   8  11        5.97        7.99      4.04 o 
   4   8  11       14.71       12.82      3.00 o 
   5   8  11       61.40       65.93      3.43 o 
   6   8  11       14.49       13.45      3.06 o 
  -6   9  11       27.78       19.18      7.16 o 
  -5   9  11        4.59        4.37      6.30 o 
  -4   9  11        2.46        5.62      4.14 o 
  -3   9  11       46.88       48.63      3.58 o 
  -2   9  11        6.71        5.74      3.57 o 
  -1   9  11      269.11      263.57     10.35 o 
   0   9  11        2.15        7.16      4.52 o 
   1   9  11      271.60      267.24      7.02 o 
   2   9  11        6.94        8.08      3.94 o 
   3   9  11       46.79       48.73      3.64 o 
   4   9  11        1.96        7.88      3.37 o 
   5   9  11        4.11        6.29      3.22 o 
   6   9  11       29.01       28.13      3.69 o 
  -5  10  11       48.33       46.73      4.34 o 
  -4  10  11       45.87       47.47      4.93 o 
  -3  10  11       39.28       33.60      3.24 o 
  -2  10  11      199.59      220.21      6.10 o 
  -1  10  11        3.76        9.03      4.82 o 
   0  10  11        8.82       10.11      3.81 o 
   1  10  11        3.49        3.94      3.89 o 
   2  10  11      194.78      189.62      5.52 o 
   3  10  11       39.57       33.91      3.78 o 
   4  10  11       45.12       43.52      3.67 o 
   5  10  11       48.26       47.36      4.50 o 
  -4  11  11        9.50       15.26      4.08 o 
  -3  11  11        7.72        8.36      3.92 o 
  -2  11  11        7.42       11.29      3.81 o 
  -1  11  11       39.69       35.00      4.79 o 
   0  11  11      101.39       95.88      5.41 o 
   1  11  11       39.53       40.43      4.87 o 
   2  11  11        7.55        6.82      4.82 o 
   3  11  11        7.41        7.08      4.46 o 
   4  11  11        9.39       13.00      4.31 o 
  -3  12  11        0.57        6.31      4.02 o 
  -2  12  11       21.50       33.43      5.12 o 
  -1  12  11       15.00       17.52      5.07 o 
   0  12  11        1.25        5.62      4.02 o 
   1  12  11       14.16       11.22      4.04 o 
   2  12  11       21.04       23.66      5.34 o 
   3  12  11        0.69        1.03      3.30 o 
  -1  13  11       24.08       23.61      5.31 o 
   0  13  11       31.53       29.74      4.54 o 
   1  13  11       23.88       26.89      5.37 o 
   0   0  12       58.16       71.72      6.50 o 
   1   0  12      293.74      313.82     10.01 o 
   2   0  12      264.58      266.59      9.65 o 
   3   0  12     1533.36     1571.93     50.37 o 
   4   0  12     2101.61     2254.76     55.39 o 
   5   0  12      317.88      310.36     18.64 o 
   6   0  12       61.49       70.94      3.47 o 
   7   0  12       20.31       18.59      2.91 o 
   8   0  12        1.06       -0.94      5.03 o 
  -8   1  12       21.35       21.69      3.77 o 
  -7   1  12      180.41      187.11      7.00 o 
  -6   1  12        8.68       11.65      2.54 o 
  -5   1  12      142.87      139.89      4.24 o 
  -4   1  12      541.10      528.72      6.50 o 
  -3   1  12      163.21      178.04     21.49 o 
  -2   1  12        9.34       16.12      2.96 o 
  -1   1  12      335.03      335.58     11.72 o 
   0   1  12      587.38      561.37     18.38 o 
   1   1  12      322.10      313.16     15.23 o 
   2   1  12        8.98       12.98      2.65 o 
   3   1  12      157.84      160.51      6.12 o 
   4   1  12      537.15      539.44      6.47 o 
   5   1  12      145.69      138.50      4.22 o 
   6   1  12        9.19       15.75      2.74 o 
   7   1  12      182.05      188.24      4.13 o 
   8   1  12       19.93       21.64      3.82 o 
  -7   2  12       16.66       18.35      3.95 o 
  -6   2  12      195.89      199.81      5.84 o 
  -5   2  12      198.32      198.27     17.34 o 
  -4   2  12      222.82      231.66     12.65 o 
  -3   2  12       40.49       50.45     11.19 o 
  -2   2  12      235.54      239.90      7.40 o 
  -1   2  12      350.10      403.16      6.06 o 
   0   2  12       29.64       30.77      3.32 o 
   1   2  12      344.23      388.52      6.48 o 
   2   2  12      248.07      244.20      6.61 o 
   3   2  12       39.37       52.50      4.22 o 
   4   2  12      218.84      230.58     12.60 o 
   5   2  12      202.15      207.28      7.40 o 
   6   2  12      196.17      199.25      6.85 o 
   7   2  12       17.66       21.53      3.94 o 
  -7   3  12       47.49       53.88      4.16 o 
  -6   3  12       43.45       45.29      3.94 o 
  -5   3  12       37.42       35.94      3.64 o 
  -4   3  12      262.68      255.63     10.21 o 
  -3   3  12      219.63      199.88      9.58 o 
  -2   3  12      270.66      280.41     15.34 o 
  -1   3  12      114.05      107.52      3.33 o 
   0   3  12      631.43      653.32     22.61 o 
   1   3  12      117.49      116.69      3.34 o 
   2   3  12      272.45      286.56     10.22 o 
   3   3  12      223.38      210.37      5.54 o 
   4   3  12      267.78      263.76      4.00 o 
   5   3  12       36.10       35.17      3.16 o 
   6   3  12       42.65       45.02      3.00 o 
   7   3  12       47.68       53.41      3.38 o 
  -7   4  12        0.39        3.59      6.81 o 
  -6   4  12       50.24       57.27      6.81 o 
  -5   4  12       30.20       36.90      3.79 o 
  -4   4  12       80.36       89.09     15.94 o 
  -3   4  12       67.54       66.71     12.05 o 
  -2   4  12        3.61        5.00      2.62 o 
  -1   4  12      476.27      477.66     12.63 o 
   0   4  12      307.99      365.47     21.84 o 
   1   4  12      489.04      520.34     14.29 o 
   2   4  12        4.45        3.27      2.65 o 
   3   4  12       65.07       68.82      5.09 o 
   4   4  12       81.64       90.84      6.28 o 
   5   4  12       28.14       33.65      3.23 o 
   6   4  12       48.02       51.55      2.82 o 
   7   4  12        0.43       -0.18      3.03 o 
  -7   5  12       63.05       70.35      7.18 o 
  -6   5  12       11.39       14.22      6.40 o 
  -5   5  12       29.92       31.12      6.22 o 
  -4   5  12       23.75       24.58      4.67 o 
  -3   5  12      233.01      231.32      9.25 o 
  -2   5  12       58.71       45.67      9.07 o 
  -1   5  12       33.47       31.99      3.38 o 
   0   5  12       38.01       39.07     10.22 o 
   1   5  12       29.58       32.28      3.65 o 
   2   5  12       59.98       65.12      3.63 o 
   3   5  12      241.98      255.13      5.24 o 
   4   5  12       23.76       23.66      2.86 o 
   5   5  12       30.38       27.38      2.93 o 
   6   5  12       11.57        8.73      2.58 o 
   7   5  12       64.96       66.75      2.96 o 
  -7   6  12       51.26       42.68      7.54 o 
  -6   6  12       88.27       79.23      7.39 o 
  -5   6  12      115.27      105.67      6.78 o 
  -4   6  12       71.20       64.76      4.96 o 
  -3   6  12       54.23       60.38     10.71 o 
  -2   6  12       62.78       59.62      4.16 o 
  -1   6  12       19.94       20.65      2.87 o 
   0   6  12       27.11       26.43      3.66 o 
   1   6  12       17.54       14.06      3.02 o 
   2   6  12       59.98       61.43      3.84 o 
   3   6  12       55.86       49.52      3.56 o 
   4   6  12       69.39       78.13      5.56 o 
   5   6  12      117.03      119.60      6.96 o 
   6   6  12       89.66       88.70      3.11 o 
   7   6  12       51.81       57.26      3.24 o 
  -6   7  12       91.95       88.59      7.51 o 
  -5   7  12        3.97        1.57      4.38 o 
  -4   7  12       64.40       69.14      7.08 o 
  -3   7  12        3.78        7.27      3.05 o 
  -2   7  12      514.55      538.46     16.86 o 
  -1   7  12      497.92      501.28     23.16 o 
   0   7  12      381.30      385.93      9.28 o 
   1   7  12      494.55      486.11     14.51 o 
   2   7  12      518.62      527.74      6.66 o 
   3   7  12        3.63        5.75      3.24 o 
   4   7  12       63.69       69.97      2.87 o 
   5   7  12        3.83        6.77      2.98 o 
   6   7  12       90.48       91.77      3.25 o 
  -6   8  12       19.08       22.36      7.01 o 
  -5   8  12        2.02        8.96      6.50 o 
  -4   8  12       22.62       27.03      4.04 o 
  -3   8  12      124.35      132.54      8.19 o 
  -2   8  12      399.74      397.93     15.87 o 
  -1   8  12       71.74       92.05      5.06 o 
   0   8  12      321.84      338.01     11.21 o 
   1   8  12       73.19       82.04      4.38 o 
   2   8  12      405.16      393.30      6.06 o 
   3   8  12      124.58      122.36      6.09 o 
   4   8  12       23.44       28.80      3.27 o 
   5   8  12        1.80        5.36      2.67 o 
   6   8  12       19.40       19.24      3.22 o 
  -5   9  12       56.96       38.33      7.18 o 
  -4   9  12       60.46       68.04      4.21 o 
  -3   9  12      100.53      107.78      5.42 o 
  -2   9  12       48.46       50.47      4.17 o 
  -1   9  12       35.26       41.35      4.61 o 
   0   9  12       16.30       15.26      7.97 o 
   1   9  12       34.09       39.93      4.87 o 
   2   9  12       48.82       49.35      5.77 o 
   3   9  12      101.24      101.34      6.15 o 
   4   9  12       59.30       61.38      3.14 o 
   5   9  12       56.92       53.06      3.62 o 
  -5  10  12       66.08       62.49      4.60 o 
  -4  10  12       34.25       36.79      3.68 o 
  -3  10  12       18.56       22.52      3.96 o 
  -2  10  12       11.87       12.11      4.05 o 
  -1  10  12       10.08       13.76      4.75 o 
   0  10  12        5.19        8.01      3.90 o 
   1  10  12       10.19        8.69      3.89 o 
   2  10  12       11.63       11.80      4.19 o 
   3  10  12       17.40       16.68      4.58 o 
   4  10  12       34.05       32.47      3.18 o 
   5  10  12       67.52       67.79      4.15 o 
  -4  11  12       19.79       18.36      4.25 o 
  -3  11  12       24.60       24.99      9.64 o 
  -2  11  12       74.45       81.98      8.98 o 
  -1  11  12        8.17       11.41      4.07 o 
   0  11  12       12.35       11.51      4.02 o 
   1  11  12        7.46        7.50      4.80 o 
   2  11  12       75.57       72.01      5.22 o 
   3  11  12       23.24       25.50      4.89 o 
   4  11  12       19.17       18.60      3.51 o 
  -3  12  12        3.12        1.83      5.01 o 
  -2  12  12       61.40       59.08      5.26 o 
  -1  12  12        1.04        2.66      4.16 o 
   0  12  12        0.51        3.00      4.99 o 
   1  12  12        0.94        2.61      3.98 o 
   2  12  12       62.82       51.51      5.55 o 
   3  12  12        3.18        1.97      4.63 o 
   0  13  12        0.17        4.07      4.86 o 
   1   0  13      176.11      176.53      6.67 o 
   2   0  13      434.27      385.79     11.95 o 
   3   0  13      101.28       94.56      4.27 o 
   4   0  13      251.32      266.55      4.57 o 
   5   0  13      226.91      224.19      5.50 o 
   6   0  13       42.12       48.96      4.37 o 
   7   0  13        2.08        4.62      3.24 o 
  -7   1  13       75.89       66.35      3.09 o 
  -6   1  13       15.53       15.46      2.89 o 
  -5   1  13      326.82      335.32      7.00 o 
  -4   1  13      801.48      817.82      7.61 o 
  -3   1  13       76.45       74.21     12.22 o 
  -2   1  13      133.48      140.25      5.94 o 
  -1   1  13       49.62       49.57      2.80 o 
   0   1  13      297.70      251.71      6.02 o 
   1   1  13       52.26       51.87      3.17 o 
   2   1  13      134.55      160.81      4.62 o 
   3   1  13       73.78       72.25      7.36 o 
   4   1  13      795.58      810.27     12.31 o 
   5   1  13      330.65      337.44      4.89 o 
   6   1  13       14.44       16.24      3.18 o 
   7   1  13       76.12       72.75      4.26 o 
  -7   2  13       44.23       46.24      4.07 o 
  -6   2  13       95.03       99.13      5.87 o 
  -5   2  13      127.50      136.55      5.58 o 
  -4   2  13      247.75      236.26      8.74 o 
  -3   2  13       83.76       81.75      4.69 o 
  -2   2  13       60.68       62.57      5.29 o 
  -1   2  13     1399.02     1251.01     24.23 o 
   0   2  13        3.86        7.25      2.97 o 
   1   2  13     1401.44     1365.89     28.01 o 
   2   2  13       62.41       59.12      2.78 o 
   3   2  13       79.99       77.24      3.84 o 
   4   2  13      247.10      243.37      3.55 o 
   5   2  13      130.27      134.89      3.34 o 
   6   2  13       94.35       95.45      3.63 o 
   7   2  13       44.55       42.20      3.55 o 
  -7   3  13       84.53       90.25      7.60 o 
  -6   3  13       29.17       35.39      3.80 o 
  -5   3  13      120.67      109.17      6.73 o 
  -4   3  13      202.15      209.05     15.06 o 
  -3   3  13      755.34      714.82     25.23 o 
  -2   3  13        9.74       12.33      3.60 o 
  -1   3  13      869.20      879.20     35.88 o 
   0   3  13       93.67       92.86     13.42 o 
   1   3  13      886.34      920.24     11.90 o 
   2   3  13        9.46        9.28      2.59 o 
   3   3  13      748.40      733.12      9.79 o 
   4   3  13      205.71      213.40      6.09 o 
   5   3  13      118.79      115.55      3.55 o 
   6   3  13       29.68       26.86      2.74 o 
   7   3  13       83.20       84.82      3.22 o 
  -7   4  13       10.06       14.37      7.03 o 
  -6   4  13       78.05       68.63      7.56 o 
  -5   4  13      113.92      127.60      8.90 o 
  -4   4  13      276.37      265.51     22.27 o 
  -3   4  13       73.54       72.61      4.82 o 
  -2   4  13      778.36      759.61     29.50 o 
  -1   4  13       44.50       36.81      4.45 o 
   0   4  13      471.52      494.88     33.41 o 
   1   4  13       46.02       43.63      3.28 o 
   2   4  13      783.66      802.14     12.46 o 
   3   4  13       75.67       79.15      3.72 o 
   4   4  13      280.16      279.66      4.67 o 
   5   4  13      113.94      124.13      4.00 o 
   6   4  13       78.46       77.67      3.10 o 
   7   4  13        9.64        8.59      3.09 o 
  -7   5  13       10.51        6.32      7.26 o 
  -6   5  13       11.49       15.74      6.43 o 
  -5   5  13       13.08       15.93      3.66 o 
  -4   5  13      619.35      600.78     42.01 o 
  -3   5  13       38.83       41.28      3.77 o 
  -2   5  13       29.63       30.07      3.15 o 
  -1   5  13       62.38       63.52      4.84 o 
   0   5  13      106.44      101.60      4.34 o 
   1   5  13       62.05       57.44      4.20 o 
   2   5  13       30.36       29.50      3.24 o 
   3   5  13       38.69       37.63      3.23 o 
   4   5  13      614.45      633.78      5.92 o 
   5   5  13       12.97       15.96      3.25 o 
   6   5  13       10.68       17.35      2.46 o 
   7   5  13       10.13       11.37      2.55 o 
  -6   6  13        6.40        0.73      6.93 o 
  -5   6  13       91.25       84.39      6.96 o 
  -4   6  13       16.81       20.58      3.65 o 
  -3   6  13       94.38       96.25      9.75 o 
  -2   6  13      150.13      147.18      4.54 o 
  -1   6  13      285.75      288.00     12.38 o 
   0   6  13        5.11        5.87      4.26 o 
   1   6  13      287.67      288.76      8.54 o 
   2   6  13      150.00      159.69      4.89 o 
   3   6  13       94.42      101.76      5.33 o 
   4   6  13       16.43       19.98      2.72 o 
   5   6  13       91.83       96.85      2.92 o 
   6   6  13        6.33        7.82      2.52 o 
  -6   7  13       35.15       22.26      7.39 o 
  -5   7  13       44.62       43.59      5.06 o 
  -4   7  13       27.29       37.04      6.48 o 
  -3   7  13      161.16      139.21     10.60 o 
  -2   7  13      408.20      384.59      9.05 o 
  -1   7  13      237.65      253.78      6.50 o 
   0   7  13        0.49        1.29      3.83 o 
   1   7  13      244.09      256.98      6.15 o 
   2   7  13      407.92      391.61      8.04 o 
   3   7  13      158.29      159.95      4.45 o 
   4   7  13       26.39       30.77      2.85 o 
   5   7  13       44.50       42.67      3.13 o 
   6   7  13       35.10       35.20      2.90 o 
  -6   8  13        1.16        1.95      4.98 o 
  -5   8  13       98.98       95.93      7.79 o 
  -4   8  13        6.21        5.36      4.38 o 
  -3   8  13       16.40       17.69      3.31 o 
  -2   8  13      100.96      109.64     10.09 o 
  -1   8  13      239.85      238.12     14.69 o 
   0   8  13      326.18      330.30     23.79 o 
   1   8  13      243.73      274.65     24.48 o 
   2   8  13      102.36      105.05      4.28 o 
   3   8  13       16.19       17.17      3.38 o 
   4   8  13        6.04        6.51      3.34 o 
   5   8  13       96.18      106.53      3.66 o 
   6   8  13        1.29        0.57      3.79 o 
  -5   9  13       12.83       15.46      5.08 o 
  -4   9  13       18.14       18.62      3.86 o 
  -3   9  13      124.89      120.09      4.75 o 
  -2   9  13        7.08        5.25      4.60 o 
  -1   9  13      177.07      186.64      5.27 o 
   0   9  13       38.58       33.50      7.39 o 
   1   9  13      181.04      202.47      9.18 o 
   2   9  13        6.85        9.61      3.66 o 
   3   9  13      125.82      128.20      5.11 o 
   4   9  13       18.92       18.48      3.32 o 
   5   9  13       12.91       10.95      3.78 o 
  -4  10  13       69.35       62.52      7.43 o 
  -3  10  13        9.26       13.54      3.89 o 
  -2  10  13       46.81       53.30      4.93 o 
  -1  10  13       35.46       35.14      5.01 o 
   0  10  13        1.67        1.66      4.40 o 
   1  10  13       35.50       34.17      4.81 o 
   2  10  13       48.48       51.28      4.01 o 
   3  10  13        9.61        9.31      4.70 o 
   4  10  13       67.97       55.84      4.05 o 
  -3  11  13       22.71       19.73      4.18 o 
  -2  11  13       41.29       41.37      4.70 o 
  -1  11  13       28.17       26.15      4.24 o 
   0  11  13        7.88       10.76      4.98 o 
   1  11  13       28.07       29.97      4.19 o 
   2  11  13       41.72       37.89      5.62 o 
   3  11  13       23.67       21.26      4.04 o 
  -2  12  13       10.13       13.28      5.29 o 
  -1  12  13       31.23       32.53      5.36 o 
   0  12  13        5.71        3.62      4.28 o 
   1  12  13       31.37       28.91      4.34 o 
   2  12  13       10.59       13.69      5.30 o 
   0   0  14       25.98       32.91      6.00 o 
   1   0  14       55.49       50.52      3.56 o 
   2   0  14       64.61       60.21      3.09 o 
   3   0  14      566.24      531.69     56.16 o 
   4   0  14       12.00       18.39      2.90 o 
   5   0  14      341.43      355.88     17.46 o 
   6   0  14      147.35      140.33      6.04 o 
   7   0  14       15.02       15.95      3.32 o 
  -7   1  14       34.12       38.20      4.29 o 
  -6   1  14       49.28       47.07      3.47 o 
  -5   1  14        3.75       11.45      2.91 o 
  -4   1  14      342.25      349.31      8.78 o 
  -3   1  14      472.70      467.10     18.81 o 
  -2   1  14      402.78      391.37     12.45 o 
  -1   1  14      276.71      265.14      7.74 o 
   0   1  14      300.72      321.22     18.49 o 
   1   1  14      274.03      269.94     10.57 o 
   2   1  14      404.67      421.19      4.58 o 
   3   1  14      461.43      456.67     13.37 o 
   4   1  14      331.95      334.11     10.05 o 
   5   1  14        3.44        7.01      4.48 o 
   6   1  14       47.82       37.74      3.38 o 
   7   1  14       32.48       37.57      3.98 o 
  -7   2  14        5.90        5.15      2.85 o 
  -6   2  14      140.90      154.64     13.72 o 
  -5   2  14       20.78       24.10      3.93 o 
  -4   2  14      290.83      295.35      9.61 o 
  -3   2  14      114.46      121.89      4.94 o 
  -2   2  14      619.58      589.62      7.59 o 
  -1   2  14      329.17      338.69     20.72 o 
   0   2  14      129.65      138.68      4.15 o 
   1   2  14      328.60      314.92     10.15 o 
   2   2  14      608.54      606.36      9.68 o 
   3   2  14      116.41      117.78      2.98 o 
   4   2  14      286.22      290.62      4.19 o 
   5   2  14       20.87       22.39      2.75 o 
   6   2  14      141.71      150.29      4.95 o 
   7   2  14        6.05        8.70      3.04 o 
  -7   3  14       21.77       22.00      4.85 o 
  -6   3  14       10.96        9.03      4.66 o 
  -5   3  14       62.62       57.67      5.72 o 
  -4   3  14       34.98       40.08      9.45 o 
  -3   3  14      137.67      134.73      5.13 o 
  -2   3  14       55.25       49.83      3.30 o 
  -1   3  14       88.83       80.73      3.25 o 
   0   3  14      161.12      169.98      4.70 o 
   1   3  14       88.81       88.00      3.08 o 
   2   3  14       54.43       52.06      2.87 o 
   3   3  14      136.34      138.09      3.03 o 
   4   3  14       40.07       35.92      2.83 o 
   5   3  14       63.45       64.91      3.15 o 
   6   3  14       10.75       11.73      2.81 o 
   7   3  14       22.17       19.16      3.01 o 
  -7   4  14       10.07        9.51      5.26 o 
  -6   4  14      106.14      107.59     10.08 o 
  -5   4  14       27.89       26.07      3.95 o 
  -4   4  14       69.98       64.97      4.98 o 
  -3   4  14       45.69       47.64      3.72 o 
  -2   4  14      489.97      489.83     11.08 o 
  -1   4  14       37.68       39.49      3.00 o 
   0   4  14       45.90       47.38      8.69 o 
   1   4  14       41.59       47.43      3.39 o 
   2   4  14      483.95      495.14     14.68 o 
   3   4  14       43.85       47.36      2.98 o 
   4   4  14       69.60       72.20      3.08 o 
   5   4  14       27.18       29.61      3.05 o 
   6   4  14      103.52      109.04      3.33 o 
   7   4  14       10.38       14.64      3.21 o 
  -6   5  14       16.10       11.46      6.50 o 
  -5   5  14        6.64       12.76      4.53 o 
  -4   5  14       35.92       36.67      4.33 o 
  -3   5  14      112.62      107.20      5.06 o 
  -2   5  14       67.01       71.77      4.93 o 
  -1   5  14      539.93      518.62      7.83 o 
   0   5  14       33.02       34.99      4.83 o 
   1   5  14      537.88      565.33     14.51 o 
   2   5  14       67.24       72.20      3.58 o 
   3   5  14      106.29      106.85      3.42 o 
   4   5  14       35.73       38.56      2.82 o 
   5   5  14        5.84        4.85      2.90 o 
   6   5  14       15.85       14.75      2.86 o 
  -6   6  14        5.97        6.25      6.45 o 
  -5   6  14       85.72       87.10      7.26 o 
  -4   6  14       99.96       96.72     22.21 o 
  -3   6  14      103.30       99.55      3.68 o 
  -2   6  14       79.64       71.41      3.74 o 
  -1   6  14      229.15      220.43      7.03 o 
   0   6  14       40.65       43.75      4.05 o 
   1   6  14      232.00      234.41     10.02 o 
   2   6  14       75.87       74.67      4.09 o 
   3   6  14      101.01      106.44      3.79 o 
   4   6  14       98.68       95.06      5.58 o 
   5   6  14       84.42       83.56      2.90 o 
   6   6  14        6.64        6.84      2.62 o 
  -6   7  14        1.84       -1.29      6.96 o 
  -5   7  14       19.85       13.36      6.70 o 
  -4   7  14       54.92       52.52      4.65 o 
  -3   7  14        9.64        7.47      3.46 o 
  -2   7  14       32.24       34.17      3.20 o 
  -1   7  14      415.87      366.35     50.70 o 
   0   7  14      753.16      775.32      9.98 o 
   1   7  14      412.66      408.24     14.73 o 
   2   7  14       32.20       33.42      4.37 o 
   3   7  14        9.77        8.57      3.98 o 
   4   7  14       54.87       53.44      2.79 o 
   5   7  14       19.40       21.29      2.78 o 
   6   7  14        1.63        2.94      3.24 o 
  -5   8  14       20.49       26.18      5.08 o 
  -4   8  14       13.35       17.52      3.75 o 
  -3   8  14        1.87        1.92      3.71 o 
  -2   8  14      195.40      200.75     25.40 o 
  -1   8  14       15.87       19.82      4.60 o 
   0   8  14      176.45      176.70      5.86 o 
   1   8  14       16.47       21.86      4.48 o 
   2   8  14      197.36      201.67      9.98 o 
   3   8  14        1.84        3.16      3.24 o 
   4   8  14       12.84       15.03      3.30 o 
   5   8  14       20.49       23.01      3.35 o 
  -5   9  14       17.44       11.64      7.18 o 
  -4   9  14       18.47       14.62      3.96 o 
  -3   9  14       59.90       53.08      3.13 o 
  -2   9  14       96.74       92.00      6.54 o 
  -1   9  14      157.17      153.36     16.25 o 
   0   9  14      397.58      417.20      7.49 o 
   1   9  14      159.48      150.18     17.76 o 
   2   9  14       96.01       93.23      4.44 o 
   3   9  14       58.01       63.52      5.14 o 
   4   9  14       17.87       21.18      4.13 o 
   5   9  14       17.54       18.86      3.89 o 
  -4  10  14       35.73       32.60      5.27 o 
  -3  10  14       11.54       11.37      3.44 o 
  -2  10  14        9.19        8.55      4.04 o 
  -1  10  14       54.74       60.73      4.40 o 
   0  10  14        0.72        4.02      4.64 o 
   1  10  14       53.86       54.73      5.09 o 
   2  10  14        9.01        7.79      3.78 o 
   3  10  14       10.80        8.50      4.93 o 
   4  10  14       35.48       36.83      4.56 o 
  -3  11  14        4.05        8.15      5.04 o 
  -2  11  14        6.35        7.03      4.20 o 
  -1  11  14       71.52       66.17      4.93 o 
   0  11  14        0.02        2.00      5.01 o 
   1  11  14       71.36       70.88      6.24 o 
   2  11  14        6.18        5.81      5.47 o 
   3  11  14        4.32        2.62      4.74 o 
  -1  12  14        8.55       12.97      5.96 o 
   0  12  14       13.33       10.58      5.25 o 
   1  12  14        8.92        6.67      5.04 o 
   1   0  15       13.53        8.88      3.42 o 
   2   0  15       97.01       90.39      3.21 o 
   3   0  15      250.47      240.26      6.91 o 
   4   0  15       42.29       41.07      2.91 o 
   5   0  15      161.17      149.90      3.98 o 
   6   0  15       53.28       52.45      3.69 o 
   7   0  15       61.93       70.40      4.50 o 
  -7   1  15       34.08       32.01      6.88 o 
  -6   1  15      154.87      151.47      4.02 o 
  -5   1  15      104.22      103.81      3.65 o 
  -4   1  15      321.53      322.89     14.14 o 
  -3   1  15       46.25       50.13      5.20 o 
  -2   1  15       93.98       94.73      3.23 o 
  -1   1  15       87.83       85.89      5.77 o 
   0   1  15      906.45      890.45     13.67 o 
   1   1  15       91.63       93.04      5.33 o 
   2   1  15       95.42      100.85      3.36 o 
   3   1  15       43.36       44.93      2.66 o 
   4   1  15      330.78      334.33     13.18 o 
   5   1  15      105.31       97.32      3.70 o 
   6   1  15      156.28      163.16     10.31 o 
   7   1  15       34.66       34.47      3.26 o 
  -7   2  15        4.58        6.33      2.93 o 
  -6   2  15       44.05       44.74      4.76 o 
  -5   2  15      115.09      114.54      4.33 o 
  -4   2  15      141.79      133.76      4.40 o 
  -3   2  15        7.06        7.92      2.76 o 
  -2   2  15      430.67      394.92     21.13 o 
  -1   2  15      222.43      222.35      4.25 o 
   0   2  15       12.66       13.09      3.35 o 
   1   2  15      231.42      236.72      4.47 o 
   2   2  15      423.71      428.78      6.99 o 
   3   2  15        6.30        7.12      2.42 o 
   4   2  15      141.46      143.90      3.90 o 
   5   2  15      112.22      115.73      3.54 o 
   6   2  15       44.65       42.37      4.10 o 
   7   2  15        4.56        3.69      3.11 o 
  -7   3  15       40.51       36.45      3.72 o 
  -6   3  15       86.83       98.53     10.63 o 
  -5   3  15       66.60       63.42      5.06 o 
  -4   3  15       17.68       17.49      7.67 o 
  -3   3  15       78.42       73.82      7.57 o 
  -2   3  15       72.46       61.32      4.40 o 
  -1   3  15      131.11      127.55     11.30 o 
   0   3  15       21.60       24.45      3.81 o 
   1   3  15      133.48      137.38      3.84 o 
   2   3  15       72.45       59.71      3.86 o 
   3   3  15       81.70       83.82      2.95 o 
   4   3  15       17.07       19.18      2.49 o 
   5   3  15       66.56       64.56      2.95 o 
   6   3  15       87.03       98.22      4.34 o 
   7   3  15       38.99       27.77      3.05 o 
  -6   4  15      132.98      123.68      4.73 o 
  -5   4  15       24.85       21.54      3.43 o 
  -4   4  15       33.17       35.68      4.66 o 
  -3   4  15       74.19       72.65      6.46 o 
  -2   4  15      116.35       97.26      4.30 o 
  -1   4  15       62.94       63.11      5.39 o 
   0   4  15        0.05        4.45      4.42 o 
   1   4  15       59.28       57.31      2.96 o 
   2   4  15      122.75      113.82      4.31 o 
   3   4  15       74.12       79.17      2.90 o 
   4   4  15       34.13       33.76      2.59 o 
   5   4  15       27.02       25.83      3.04 o 
   6   4  15      131.37      129.23      3.81 o 
  -6   5  15       65.69       60.18      6.88 o 
  -5   5  15       42.16       49.23      5.04 o 
  -4   5  15      243.14      258.98     34.16 o 
  -3   5  15       27.93       27.45      3.19 o 
  -2   5  15      156.51      152.75      4.46 o 
  -1   5  15      150.05      147.48      8.10 o 
   0   5  15      454.48      453.60      7.11 o 
   1   5  15      149.41      150.13      5.64 o 
   2   5  15      158.34      163.07      3.60 o 
   3   5  15       28.39       26.76      2.96 o 
   4   5  15      247.31      263.48      4.20 o 
   5   5  15       42.09       43.62      4.78 o 
   6   5  15       65.50       60.12      3.45 o 
  -6   6  15       89.90       96.66      7.61 o 
  -5   6  15       85.36       69.54      7.39 o 
  -4   6  15        1.07        5.04      3.20 o 
  -3   6  15       51.73       49.40      2.80 o 
  -2   6  15      144.03      127.01      4.07 o 
  -1   6  15       82.28       76.88      5.23 o 
   0   6  15        0.48        0.81      3.61 o 
   1   6  15       83.52       76.22      4.19 o 
   2   6  15      138.77      145.68      7.54 o 
   3   6  15       52.03       63.12      4.03 o 
   4   6  15        0.91        3.55      2.94 o 
   5   6  15       84.95       77.43      3.38 o 
   6   6  15       91.17       86.71      4.56 o 
  -5   7  15       43.61       37.74      7.44 o 
  -4   7  15      109.78       98.80      5.06 o 
  -3   7  15       29.69       28.21      3.30 o 
  -2   7  15        9.70       12.26      3.10 o 
  -1   7  15       31.73       39.24      5.11 o 
   0   7  15        0.54        1.16      4.58 o 
   1   7  15       33.91       32.27      7.15 o 
   2   7  15        9.56       12.46      3.42 o 
   3   7  15       27.48       28.65      3.90 o 
   4   7  15      110.56      109.98      3.30 o 
   5   7  15       44.28       45.62      3.24 o 
  -5   8  15       66.80       59.02      7.24 o 
  -4   8  15        9.52        4.57      4.15 o 
  -3   8  15      162.71      138.68      4.25 o 
  -2   8  15       13.09       12.90      4.93 o 
  -1   8  15      136.05      148.21     12.03 o 
   0   8  15      150.12      153.46      8.84 o 
   1   8  15      134.64      148.69     16.99 o 
   2   8  15       13.32       12.93      4.42 o 
   3   8  15      161.94      151.81      4.95 o 
   4   8  15        9.24       11.37      3.36 o 
   5   8  15       68.47       68.96      3.67 o 
  -4   9  15       34.44       31.19      3.70 o 
  -3   9  15       32.06       28.71      3.60 o 
  -2   9  15       15.77       14.09      6.48 o 
  -1   9  15        2.92        5.77      5.64 o 
   0   9  15      249.57      256.52      8.60 o 
   1   9  15        3.18        4.02      3.86 o 
   2   9  15       16.11       18.19      4.48 o 
   3   9  15       33.63       34.30      6.73 o 
   4   9  15       35.09       35.13      3.74 o 
  -3  10  15        8.11        5.11      5.41 o 
  -2  10  15       61.43       71.02      5.48 o 
  -1  10  15       16.37        9.55      4.20 o 
   0  10  15        8.45        8.20      4.76 o 
   1  10  15       16.12       16.72      3.96 o 
   2  10  15       61.48       59.22      5.00 o 
   3  10  15        8.18        4.29      4.27 o 
  -2  11  15        0.35       -1.45      5.11 o 
  -1  11  15       31.39       31.85      4.35 o 
   0  11  15       27.33       20.77      4.49 o 
   1  11  15       30.84       31.27      5.49 o 
   2  11  15        0.39       -0.48      5.55 o 
   0   0  16        0.72        7.24      5.77 o 
   1   0  16      736.17      721.95     24.12 o 
   2   0  16      521.99      485.41     14.73 o 
   3   0  16        1.22        5.78      2.54 o 
   4   0  16      203.84      211.77     13.31 o 
   5   0  16      389.64      402.95     11.13 o 
   6   0  16        8.91        6.42      3.37 o 
   7   0  16       12.67       14.85      5.14 o 
  -6   1  16       17.67       16.34      3.41 o 
  -5   1  16       61.81       57.58      3.22 o 
  -4   1  16       59.15       60.72      3.77 o 
  -3   1  16      312.79      320.32      4.79 o 
  -2   1  16      435.18      417.21     19.56 o 
  -1   1  16       71.04       76.54      2.81 o 
   0   1  16       83.35       88.30      8.46 o 
   1   1  16       68.73       72.74      3.11 o 
   2   1  16      431.04      466.08     13.68 o 
   3   1  16      307.07      314.70     15.04 o 
   4   1  16       62.84       60.71      2.82 o 
   5   1  16       62.64       63.10      3.63 o 
   6   1  16       17.84       14.52      3.85 o 
  -6   2  16       51.25       58.57      5.53 o 
  -5   2  16       38.09       38.75      7.12 o 
  -4   2  16        4.67        3.03      3.14 o 
  -3   2  16      295.41      291.96      7.57 o 
  -2   2  16      454.23      460.08      8.15 o 
  -1   2  16      489.27      498.55      9.99 o 
   0   2  16      126.02      152.80      7.69 o 
   1   2  16      495.95      516.54      8.97 o 
   2   2  16      449.99      467.48     10.34 o 
   3   2  16      298.10      294.14      4.01 o 
   4   2  16        5.35        4.83      2.51 o 
   5   2  16       38.20       35.51      2.82 o 
   6   2  16       53.20       58.03      3.13 o 
  -6   3  16       45.19       51.82      4.18 o 
  -5   3  16       86.77       87.46      4.45 o 
  -4   3  16      146.44      160.69      4.69 o 
  -3   3  16        6.75        9.67      2.85 o 
  -2   3  16      146.33      152.42      3.90 o 
  -1   3  16       88.26       81.43      6.47 o 
   0   3  16      115.25      122.16      3.99 o 
   1   3  16       88.32       85.70      3.95 o 
   2   3  16      147.71      155.69      3.81 o 
   3   3  16        7.36        6.91      2.82 o 
   4   3  16      139.67      138.03      3.36 o 
   5   3  16       87.26       87.66      3.87 o 
   6   3  16       43.92       52.55      4.19 o 
  -6   4  16       13.93       18.70      4.94 o 
  -5   4  16      111.90      112.58      4.44 o 
  -4   4  16       62.10       58.68      3.42 o 
  -3   4  16       46.94       49.31      4.13 o 
  -2   4  16      283.36      282.98      8.65 o 
  -1   4  16      112.99      116.19      4.98 o 
   0   4  16       16.28       18.96      5.98 o 
   1   4  16      110.24      117.95      3.70 o 
   2   4  16      291.42      307.62      8.50 o 
   3   4  16       45.33       44.99      3.01 o 
   4   4  16       63.95       69.52      3.11 o 
   5   4  16      113.18      111.87      3.84 o 
   6   4  16       13.50       14.66      3.62 o 
  -6   5  16        3.72        7.08      7.29 o 
  -5   5  16       62.13       64.62      4.22 o 
  -4   5  16       39.41       27.69      3.38 o 
  -3   5  16      191.92      185.82      3.85 o 
  -2   5  16       26.70       26.52      3.61 o 
  -1   5  16       45.97       47.57      4.59 o 
   0   5  16        1.41        4.55      3.40 o 
   1   5  16       43.78       47.82      5.03 o 
   2   5  16       27.52       25.66      2.68 o 
   3   5  16      194.01      198.11      6.59 o 
   4   5  16       38.81       36.03      2.50 o 
   5   5  16       60.67       60.80      3.01 o 
   6   5  16        3.96        5.30      3.12 o 
  -5   6  16       54.83       57.98      7.16 o 
  -4   6  16        9.30       10.57      3.38 o 
  -3   6  16       88.51       80.06      4.39 o 
  -2   6  16       19.36       18.92      3.67 o 
  -1   6  16       76.08       78.45      9.52 o 
   0   6  16       20.24       20.56      3.66 o 
   1   6  16       80.40       79.27      9.66 o 
   2   6  16       18.76       19.08      3.44 o 
   3   6  16       86.22       88.26      4.91 o 
   4   6  16        9.97       14.54      2.98 o 
   5   6  16       55.97       50.79      3.06 o 
  -5   7  16       12.12       22.31      7.03 o 
  -4   7  16      109.55      102.90      9.94 o 
  -3   7  16       20.99       23.53      3.68 o 
  -2   7  16       26.47       25.61      4.62 o 
  -1   7  16       62.35       62.85      4.44 o 
   0   7  16      203.90      227.71     28.76 o 
   1   7  16       64.04       80.26     15.29 o 
   2   7  16       26.87       27.44      3.54 o 
   3   7  16       21.22       28.59      7.91 o 
   4   7  16      107.44      105.32      3.43 o 
   5   7  16       12.62       15.50      2.86 o 
  -4   8  16        2.97        2.44      3.90 o 
  -3   8  16       23.33       27.45      3.43 o 
  -2   8  16       72.93       71.44      7.01 o 
  -1   8  16       34.48       39.20      5.39 o 
   0   8  16       16.22       20.98      5.22 o 
   1   8  16       35.33       38.52      5.90 o 
   2   8  16       77.47       76.99      5.26 o 
   3   8  16       23.63       25.85      4.14 o 
   4   8  16        3.03        5.94      3.42 o 
  -4   9  16       61.74       56.50      4.62 o 
  -3   9  16       43.77       42.12      6.75 o 
  -2   9  16       45.74       52.82      7.13 o 
  -1   9  16       10.79       13.00      6.81 o 
   0   9  16       16.78       19.88      5.19 o 
   1   9  16       11.24        7.46      6.88 o 
   2   9  16       45.65       47.02      5.68 o 
   3   9  16       44.41       48.10      7.94 o 
   4   9  16       60.43       52.19      5.66 o 
  -3  10  16       10.60       15.33      7.36 o 
  -2  10  16        1.54        4.22      5.36 o 
  -1  10  16       24.46       21.58      7.03 o 
   0  10  16        0.70        4.06      5.18 o 
   1  10  16       24.93       22.24      7.69 o 
   2  10  16        1.47        1.52      7.21 o 
   3  10  16       10.59        8.14      4.23 o 
  -1  11  16        3.31        8.41      4.27 o 
   0  11  16        0.47       -2.35      4.11 o 
   1  11  16        2.94        4.64      4.69 o 
   1   0  17       18.08       16.66      2.78 o 
   2   0  17      464.68      459.34     21.53 o 
   3   0  17       93.87      103.95      3.22 o 
   4   0  17        3.67        6.59      2.39 o 
   5   0  17       10.85       10.99      2.99 o 
   6   0  17       51.55       58.33      3.28 o 
  -6   1  17       74.75       69.59      3.79 o 
  -5   1  17       33.88       35.85      4.02 o 
  -4   1  17      425.99      439.65     14.73 o 
  -3   1  17       94.17       95.23      3.54 o 
  -2   1  17      214.07      209.99      9.61 o 
  -1   1  17      303.10      294.39     11.34 o 
   0   1  17       31.10       31.59      3.24 o 
   1   1  17      302.80      292.93      4.97 o 
   2   1  17      210.65      199.17      7.97 o 
   3   1  17       93.72       95.88      3.37 o 
   4   1  17      427.36      438.85     11.68 o 
   5   1  17       34.86       37.72      3.25 o 
   6   1  17       75.94       75.24      5.23 o 
  -6   2  17       26.80       28.14      4.15 o 
  -5   2  17       96.84       99.74      5.32 o 
  -4   2  17       66.73       69.14      3.90 o 
  -3   2  17       32.84       34.67      3.76 o 
  -2   2  17       44.46       39.91      3.07 o 
  -1   2  17      110.89      112.63      4.31 o 
   0   2  17       86.32      100.64      5.19 o 
   1   2  17      109.33      106.44      3.34 o 
   2   2  17       43.41       44.23      3.39 o 
   3   2  17       34.81       40.91      2.83 o 
   4   2  17       65.85       60.40      3.71 o 
   5   2  17       93.86      102.28      5.38 o 
   6   2  17       27.05       30.99      3.77 o 
  -6   3  17       36.38       30.88      6.72 o 
  -5   3  17        7.88       12.18      4.69 o 
  -4   3  17       49.29       41.56      4.58 o 
  -3   3  17       64.69       69.52      6.60 o 
  -2   3  17      279.98      282.98      8.00 o 
  -1   3  17      145.33      133.17      7.16 o 
   0   3  17       57.00       63.70      4.24 o 
   1   3  17      148.08      150.35      3.85 o 
   2   3  17      281.76      287.98      3.97 o 
   3   3  17       69.67       78.09      3.27 o 
   4   3  17       48.68       47.41      3.00 o 
   5   3  17        7.20        6.72      2.61 o 
   6   3  17       36.05       37.03      3.23 o 
  -6   4  17       15.35       20.77      4.22 o 
  -5   4  17       95.52       90.95      8.99 o 
  -4   4  17       45.61       43.84      3.94 o 
  -3   4  17       68.75       67.18      3.90 o 
  -2   4  17      178.34      169.51      9.08 o 
  -1   4  17      171.38      166.31      4.70 o 
   0   4  17       67.25       77.43      9.02 o 
   1   4  17      169.97      164.23      8.56 o 
   2   4  17      180.02      184.78      6.25 o 
   3   4  17       71.22       75.74      3.50 o 
   4   4  17       46.82       46.01      2.76 o 
   5   4  17       92.47       92.64      3.02 o 
   6   4  17       14.87       18.08      3.36 o 
  -5   5  17       12.13       13.74      4.85 o 
  -4   5  17       23.08       26.85      3.87 o 
  -3   5  17       74.39       77.09      4.05 o 
  -2   5  17       81.03       76.41      3.95 o 
  -1   5  17       26.34       27.26      4.66 o 
   0   5  17       43.24       44.85      3.92 o 
   1   5  17       27.16       29.58      4.54 o 
   2   5  17       80.16       81.41      3.54 o 
   3   5  17       72.47       74.64      3.07 o 
   4   5  17       22.78       25.61      2.82 o 
   5   5  17       11.54       10.63      2.93 o 
  -5   6  17       10.76       11.89      4.04 o 
  -4   6  17       73.28       77.75      3.73 o 
  -3   6  17       11.49       12.87      3.20 o 
  -2   6  17       26.03       26.05      2.90 o 
  -1   6  17      107.24      101.48      7.97 o 
   0   6  17        0.01        1.82      4.28 o 
   1   6  17      104.65       97.70      5.29 o 
   2   6  17       26.27       29.41      4.48 o 
   3   6  17       11.07       12.35      3.07 o 
   4   6  17       73.01       71.73      4.16 o 
   5   6  17        9.98       10.55      3.16 o 
  -5   7  17       16.92       12.98      3.68 o 
  -4   7  17        1.78        5.59      3.08 o 
  -3   7  17        0.94        5.73      3.31 o 
  -2   7  17       24.21       25.88      3.79 o 
  -1   7  17       22.30       26.28      4.79 o 
   0   7  17      262.27      267.82     18.25 o 
   1   7  17       21.94       19.51      5.34 o 
   2   7  17       23.02       23.67      3.99 o 
   3   7  17        0.56        3.48      3.96 o 
   4   7  17        2.12        3.78      2.88 o 
   5   7  17       17.22       20.66      2.96 o 
  -4   8  17      108.70      110.40      4.89 o 
  -3   8  17        6.90        7.36      4.82 o 
  -2   8  17       87.25       84.87     10.42 o 
  -1   8  17      243.91      256.19      6.65 o 
   0   8  17        4.75       13.45      6.82 o 
   1   8  17      243.82      231.69      7.09 o 
   2   8  17       86.68       79.44      5.21 o 
   3   8  17        7.41        9.46      4.41 o 
   4   8  17      107.25      111.94      3.87 o 
  -3   9  17       12.50       11.26      6.93 o 
  -2   9  17       39.14       38.96      6.88 o 
  -1   9  17       18.28       14.04      5.01 o 
   0   9  17        0.97        8.65      4.91 o 
   1   9  17       17.46       27.17      5.49 o 
   2   9  17       39.45       32.58      7.39 o 
   3   9  17       11.83        2.69      5.65 o 
  -2  10  17       11.99       14.32      7.31 o 
  -1  10  17       18.51       16.27      7.24 o 
   0  10  17       32.58       31.80      5.41 o 
   1  10  17       17.96       15.81      7.67 o 
   2  10  17       10.67       10.45      7.44 o 
   0   0  18        5.37        9.21      5.92 o 
   1   0  18       40.40       35.86      2.64 o 
   2   0  18      276.02      275.82      6.92 o 
   3   0  18       48.88       47.78      2.91 o 
   4   0  18       89.22       92.40      3.41 o 
   5   0  18      386.51      359.27     11.41 o 
   6   0  18        7.67        8.54      3.41 o 
  -6   1  18       22.84       24.60      3.31 o 
  -5   1  18       58.89       58.11      2.90 o 
  -4   1  18       25.06       20.72      2.79 o 
  -3   1  18       10.17       17.14      2.97 o 
  -2   1  18      147.85      141.81      3.61 o 
  -1   1  18       25.53       21.83      4.10 o 
   0   1  18      278.55      283.62      7.62 o 
   1   1  18       25.61       27.21      2.98 o 
   2   1  18      143.53      135.73      3.61 o 
   3   1  18        8.32       11.07      2.65 o 
   4   1  18       26.61       29.34      3.11 o 
   5   1  18       59.67       50.08      3.06 o 
   6   1  18       21.75       19.17      4.16 o 
  -6   2  18       40.37       36.88      3.80 o 
  -5   2  18      131.08      133.46      3.43 o 
  -4   2  18       13.45       12.89      3.23 o 
  -3   2  18      133.10      133.47      4.30 o 
  -2   2  18        8.14        9.50      2.85 o 
  -1   2  18      354.01      349.34      6.33 o 
   0   2  18       54.05       54.26      3.48 o 
   1   2  18      352.84      361.62      6.76 o 
   2   2  18        9.63       11.20      3.19 o 
   3   2  18      129.97      130.55      3.33 o 
   4   2  18       13.67       13.46      3.18 o 
   5   2  18      131.13      127.49      4.52 o 
   6   2  18       40.28       36.02      3.38 o 
  -6   3  18       47.18       44.17      7.39 o 
  -5   3  18       33.52       30.75      3.59 o 
  -4   3  18      185.76      180.36      9.85 o 
  -3   3  18       56.88       48.58      3.57 o 
  -2   3  18      375.90      353.53     11.85 o 
  -1   3  18        6.94        8.92      3.74 o 
   0   3  18      717.75      780.10     19.39 o 
   1   3  18        6.88       11.11      2.64 o 
   2   3  18      374.85      364.01     11.71 o 
   3   3  18       58.72       53.50      2.75 o 
   4   3  18      188.18      203.91      4.61 o 
   5   3  18       33.15       36.47      4.00 o 
   6   3  18       47.29       32.61      7.59 o 
  -5   4  18      232.29      234.25     17.28 o 
  -4   4  18        2.60        5.52      3.41 o 
  -3   4  18        7.97        9.52      3.25 o 
  -2   4  18       66.07       69.94      3.48 o 
  -1   4  18       41.34       38.98      3.88 o 
   0   4  18       62.87       62.22      6.21 o 
   1   4  18       41.82       41.76      4.01 o 
   2   4  18       62.89       69.23      3.27 o 
   3   4  18        8.37        9.56      2.44 o 
   4   4  18        2.39        2.53      2.57 o 
   5   4  18      232.47      235.39      4.14 o 
  -5   5  18       42.93       48.72      5.50 o 
  -4   5  18       31.86       31.13      4.49 o 
  -3   5  18      106.17      105.00      8.16 o 
  -2   5  18       38.52       39.11      3.87 o 
  -1   5  18       10.92        9.84      3.69 o 
   0   5  18        0.53        2.90      4.44 o 
   1   5  18       11.08       12.05      4.10 o 
   2   5  18       39.59       43.25      2.93 o 
   3   5  18      107.19      111.19      3.14 o 
   4   5  18       32.06       31.83      3.22 o 
   5   5  18       43.26       43.27      2.95 o 
  -5   6  18       89.18       88.44      5.43 o 
  -4   6  18        3.29        4.47      3.42 o 
  -3   6  18       85.36       77.60      4.17 o 
  -2   6  18       37.99       38.44      4.00 o 
  -1   6  18       72.70       76.48      5.21 o 
   0   6  18      107.38      111.79      5.40 o 
   1   6  18       70.73       67.59      4.28 o 
   2   6  18       38.88       47.76      6.24 o 
   3   6  18       84.06       87.61      3.82 o 
   4   6  18        2.94        6.16      2.76 o 
   5   6  18       91.11       96.42      3.51 o 
  -4   7  18       37.13       42.21      3.70 o 
  -3   7  18       35.87       32.11      3.55 o 
  -2   7  18      194.84      167.68      4.93 o 
  -1   7  18      108.16      113.04      4.79 o 
   0   7  18      340.95      341.96      6.29 o 
   1   7  18      111.26      113.19      5.92 o 
   2   7  18      193.47      166.78      4.49 o 
   3   7  18       36.44       35.78      4.49 o 
   4   7  18       38.52       41.86      3.54 o 
  -3   8  18       28.51       28.59      7.29 o 
  -2   8  18       23.42       19.65      5.22 o 
  -1   8  18      160.97      144.90     16.81 o 
   0   8  18       15.61       25.22      4.79 o 
   1   8  18      162.92      164.47      5.71 o 
   2   8  18       21.93       22.36      4.60 o 
   3   8  18       28.95       26.56      3.92 o 
  -2   9  18       67.93       74.35      8.12 o 
  -1   9  18       22.12       32.03      6.91 o 
   0   9  18       24.80       24.92      4.96 o 
   1   9  18       21.63       24.06      5.79 o 
   2   9  18       69.46       56.31      5.92 o 
   0  10  18       21.57       27.47      5.57 o 
   1   0  19       10.88       10.29      3.26 o 
   2   0  19      125.09      137.99      3.32 o 
   3   0  19       99.98       94.78      3.33 o 
   4   0  19        0.89        4.87      3.12 o 
   5   0  19        0.01        1.72      2.61 o 
  -5   1  19       90.48       95.07      3.97 o 
  -4   1  19      240.87      221.15      5.78 o 
  -3   1  19       29.09       23.24      3.73 o 
  -2   1  19       23.96       22.25      3.30 o 
  -1   1  19       92.81       89.65      3.96 o 
   0   1  19       31.10       34.91      3.87 o 
   1   1  19       89.98       87.48      4.00 o 
   2   1  19       24.84       25.05      2.91 o 
   3   1  19       27.60       27.13      3.30 o 
   4   1  19      236.52      221.35      5.55 o 
   5   1  19       90.92       95.01      5.94 o 
  -5   2  19       13.09       13.67      3.13 o 
  -4   2  19       53.13       50.58      4.11 o 
  -3   2  19       27.73       32.53      6.36 o 
  -2   2  19      330.39      309.22      6.85 o 
  -1   2  19      280.16      274.33      5.57 o 
   0   2  19       54.41       58.24      5.19 o 
   1   2  19      274.64      271.56      4.79 o 
   2   2  19      334.91      317.76      5.38 o 
   3   2  19       28.90       37.76      2.65 o 
   4   2  19       51.91       52.58      3.09 o 
   5   2  19       12.99       14.41      2.68 o 
  -5   3  19       10.23        7.89      4.07 o 
  -4   3  19       19.67       15.98      3.34 o 
  -3   3  19       61.20       61.22      3.22 o 
  -2   3  19       14.70       18.20      2.99 o 
  -1   3  19       55.18       61.43      4.97 o 
   0   3  19        0.62        2.03      4.13 o 
   1   3  19       52.03       60.02      4.84 o 
   2   3  19       14.05       16.67      2.53 o 
   3   3  19       60.03       58.85      3.90 o 
   4   3  19       20.13       19.75      2.98 o 
   5   3  19       10.67       10.54      3.01 o 
  -5   4  19       22.53       26.65      3.34 o 
  -4   4  19       22.44       21.68      3.49 o 
  -3   4  19       19.22       23.44      2.69 o 
  -2   4  19       12.77       13.04      2.94 o 
  -1   4  19       80.04       75.37      5.07 o 
   0   4  19       32.84       41.55      8.72 o 
   1   4  19       82.06       83.14      4.24 o 
   2   4  19       11.27       12.20      2.97 o 
   3   4  19       19.36       23.99      2.65 o 
   4   4  19       23.67       25.57      2.81 o 
   5   4  19       22.25       26.02      3.05 o 
  -4   5  19       59.34       57.57      3.79 o 
  -3   5  19       22.27       25.28      3.39 o 
  -2   5  19       77.30       69.05      4.28 o 
  -1   5  19       60.08       60.05      8.37 o 
   0   5  19      162.75      158.07      5.78 o 
   1   5  19       59.63       57.82      4.31 o 
   2   5  19       78.46       69.95      3.74 o 
   3   5  19       21.58       28.49      3.23 o 
   4   5  19       56.66       53.84      3.28 o 
  -4   6  19        4.65        5.29      4.10 o 
  -3   6  19       16.39       16.38      3.96 o 
  -2   6  19      122.52      124.42      5.46 o 
  -1   6  19       24.61       25.53      3.87 o 
   0   6  19        2.33        7.19      4.69 o 
   1   6  19       23.74       24.84      4.40 o 
   2   6  19      122.94      118.80      4.79 o 
   3   6  19       15.69       14.87      2.89 o 
   4   6  19        4.51        6.14      3.16 o 
  -3   7  19       72.92       63.76      5.71 o 
  -2   7  19       35.92       37.62     10.33 o 
  -1   7  19       92.77       84.16      5.23 o 
   0   7  19      164.00      163.43      6.50 o 
   1   7  19       91.19       84.58      5.95 o 
   2   7  19       34.58       36.81      4.38 o 
   3   7  19       72.95       73.50      4.21 o 
  -3   8  19       29.95       37.34      7.64 o 
  -2   8  19        6.49       10.34      4.92 o 
  -1   8  19       66.73       59.61     15.56 o 
   0   8  19      203.79      203.34     26.94 o 
   1   8  19       67.35       66.79      7.79 o 
   2   8  19        6.56        9.67      4.37 o 
   3   8  19       29.79       26.87      4.04 o 
  -1   9  19      112.89      114.27      7.64 o 
   0   9  19       10.98       12.02      5.01 o 
   1   9  19      112.90      117.51      8.30 o 
   0   0  20       17.69       13.63      4.89 o 
   1   0  20       21.98       26.75      3.51 o 
   2   0  20        2.88        5.75      2.60 o 
   3   0  20       64.49       60.92      3.73 o 
   4   0  20        8.10        4.48      3.09 o 
   5   0  20        1.94        3.38      3.10 o 
  -5   1  20        7.27        7.24      3.14 o 
  -4   1  20       26.95       29.30      3.59 o 
  -3   1  20      118.08      111.26      7.01 o 
  -2   1  20        0.89        4.19      3.23 o 
  -1   1  20      124.18      122.67      5.63 o 
   0   1  20      149.54      153.40      6.84 o 
   1   1  20      123.55      117.76      4.33 o 
   2   1  20        0.90        2.57      2.75 o 
   3   1  20      122.78      118.34      5.81 o 
   4   1  20       28.32       30.58      3.16 o 
   5   1  20        6.69        3.58      3.54 o 
  -5   2  20       35.76       32.62      2.87 o 
  -4   2  20       13.43       12.29      3.22 o 
  -3   2  20        8.19        4.89      3.25 o 
  -2   2  20       31.24       32.86      4.57 o 
  -1   2  20       59.10       63.10      4.17 o 
   0   2  20      141.44      128.91      5.67 o 
   1   2  20       58.30       57.80      3.30 o 
   2   2  20       31.77       31.15      2.63 o 
   3   2  20        7.75        8.45      2.80 o 
   4   2  20       13.16       11.79      3.07 o 
   5   2  20       35.45       36.11      3.43 o 
  -5   3  20       10.02        7.04      3.04 o 
  -4   3  20       38.33       38.01      4.46 o 
  -3   3  20       41.52       38.43      3.53 o 
  -2   3  20       49.29       45.66      3.54 o 
  -1   3  20       19.56       24.30      4.69 o 
   0   3  20       28.37       35.36      8.99 o 
   1   3  20       19.02       21.61      3.32 o 
   2   3  20       47.97       49.37      4.35 o 
   3   3  20       40.51       38.58      2.98 o 
   4   3  20       38.28       43.69      3.17 o 
   5   3  20        9.35       11.94      3.78 o 
  -4   4  20       18.25       18.61      4.14 o 
  -3   4  20       60.65       55.51      3.29 o 
  -2   4  20       21.99       24.51      4.76 o 
  -1   4  20      124.57      122.76      4.65 o 
   0   4  20       21.34       18.76      3.34 o 
   1   4  20      126.11      133.34      6.66 o 
   2   4  20       23.44       29.21      2.86 o 
   3   4  20       61.08       61.91      3.16 o 
   4   4  20       17.58       15.96      3.34 o 
  -4   5  20       12.26       13.62      3.23 o 
  -3   5  20       18.64       19.87      4.02 o 
  -2   5  20       39.83       39.64      4.00 o 
  -1   5  20       40.12       38.09      4.02 o 
   0   5  20        2.51        2.54      3.70 o 
   1   5  20       40.12       43.11      4.28 o 
   2   5  20       39.88       42.17      3.41 o 
   3   5  20       20.13       23.39      3.32 o 
   4   5  20       12.08       12.73      2.91 o 
  -3   6  20        6.42       10.05      3.49 o 
  -2   6  20      112.54      103.37      4.67 o 
  -1   6  20        4.95        8.64      4.91 o 
   0   6  20        0.02        1.46      3.87 o 
   1   6  20        5.80        7.66      4.06 o 
   2   6  20      112.90      111.22      5.14 o 
   3   6  20        6.39        8.17      3.20 o 
  -3   7  20       17.98       12.38      4.10 o 
  -2   7  20        3.82        7.48      3.94 o 
  -1   7  20       11.72       15.12      4.07 o 
   0   7  20        3.14        4.71      5.30 o 
   1   7  20       11.33       10.44      4.36 o 
   2   7  20        3.87        3.13      4.56 o 
   3   7  20       16.97       16.76      3.98 o 
  -2   8  20       34.88       32.99      5.57 o 
  -1   8  20       28.26       27.24      4.26 o 
   0   8  20        0.61       -0.30      4.36 o 
   1   8  20       27.86       26.70      5.85 o 
   2   8  20       35.12       44.75      7.16 o 
   1   0  21       22.49       20.83      3.45 o 
   2   0  21      205.17      202.17      4.56 o 
   3   0  21       36.59       33.06      3.23 o 
   4   0  21      237.17      254.93      5.08 o 
  -4   1  21       19.57       26.31      3.01 o 
  -3   1  21        6.02        4.56      3.00 o 
  -2   1  21      112.83      108.09      3.47 o 
  -1   1  21       28.09       29.27      4.31 o 
   0   1  21       86.73       88.46      3.47 o 
   1   1  21       27.55       27.87      3.88 o 
   2   1  21      111.23      107.24      3.04 o 
   3   1  21        6.66        7.40      3.09 o 
   4   1  21       20.00       31.53      3.34 o 
  -4   2  21       84.04       80.12      3.59 o 
  -3   2  21        5.32        7.28      3.98 o 
  -2   2  21       79.29       74.72      5.56 o 
  -1   2  21      111.14      114.37      5.26 o 
   0   2  21       76.24       81.15      4.47 o 
   1   2  21      108.49      104.54      6.77 o 
   2   2  21       79.34       81.15      3.67 o 
   3   2  21        5.78        5.53      2.99 o 
   4   2  21       83.82       83.26      3.57 o 
  -4   3  21       50.72       53.83      7.68 o 
  -3   3  21       75.77       76.60      6.08 o 
  -2   3  21      155.25      159.92      6.08 o 
  -1   3  21       25.71       23.53      3.36 o 
   0   3  21       16.08       15.70      3.36 o 
   1   3  21       25.95       26.09      3.42 o 
   2   3  21      160.40      163.82      3.95 o 
   3   3  21       73.70       78.48      3.53 o 
   4   3  21       50.84       58.46      3.65 o 
  -4   4  21       48.66       45.20      3.62 o 
  -3   4  21       19.06       24.66      3.93 o 
  -2   4  21       23.21       23.21      5.09 o 
  -1   4  21       46.40       49.54      4.35 o 
   0   4  21       27.57       26.54      4.16 o 
   1   4  21       46.52       49.14      4.26 o 
   2   4  21       21.87       22.22      3.60 o 
   3   4  21       20.09       24.62      3.25 o 
   4   4  21       47.47       48.29      3.60 o 
  -3   5  21        4.46        5.80      3.56 o 
  -2   5  21       12.81       11.24      4.86 o 
  -1   5  21       28.62       37.26      4.88 o 
   0   5  21       80.66       81.09     12.00 o 
   1   5  21       30.18       31.32      4.64 o 
   2   5  21       12.75       14.35      3.18 o 
   3   5  21        4.95        8.10      2.75 o 
  -3   6  21        3.99        2.58      4.81 o 
  -2   6  21       29.03       25.52      4.31 o 
  -1   6  21       12.23        9.19      3.95 o 
   0   6  21       12.15       10.28      4.53 o 
   1   6  21       12.73       13.34      3.90 o 
   2   6  21       28.31       27.14      4.40 o 
   3   6  21        4.40        2.44      3.68 o 
  -2   7  21       62.79       52.59      5.84 o 
  -1   7  21       26.20       29.78      5.71 o 
   0   7  21       44.40       39.75      6.02 o 
   1   7  21       26.43       20.11      4.80 o 
   2   7  21       65.49       65.85      5.89 o 
   0   0  22       52.25       52.31      4.45 o 
   1   0  22        9.86       10.57      3.11 o 
   2   0  22        1.89       10.44      3.43 o 
   3   0  22       54.69       52.62      3.56 o 
   4   0  22       92.97       86.97      4.68 o 
  -4   1  22        0.65        1.81      2.91 o 
  -3   1  22      178.66      166.11      4.68 o 
  -2   1  22       38.93       37.22      3.28 o 
  -1   1  22       86.06       85.27      5.01 o 
   0   1  22       20.04       23.76      3.14 o 
   1   1  22       87.24       89.60      5.20 o 
   2   1  22       36.71       37.49      3.28 o 
   3   1  22      180.26      175.67      4.89 o 
   4   1  22        0.75        3.32      3.67 o 
  -3   2  22       80.31       75.97      4.39 o 
  -2   2  22        4.49       10.92      4.07 o 
  -1   2  22       35.01       38.09      7.54 o 
   0   2  22        0.01       -1.62      3.62 o 
   1   2  22       33.16       33.35      3.54 o 
   2   2  22        4.50        6.19      2.83 o 
   3   2  22       81.38       69.93      3.66 o 
  -3   3  22       42.53       41.40      3.38 o 
  -2   3  22       19.54       20.23      4.19 o 
  -1   3  22      195.36      202.69     10.21 o 
   0   3  22        1.03        1.89      3.74 o 
   1   3  22      192.65      188.75      4.74 o 
   2   3  22       20.09       17.23      2.89 o 
   3   3  22       42.79       48.18      3.35 o 
  -3   4  22       31.73       29.40      4.59 o 
  -2   4  22       18.68       29.28      4.87 o 
  -1   4  22       12.29       16.99      5.68 o 
   0   4  22      133.13      129.97     10.07 o 
   1   4  22       13.25       18.57      5.00 o 
   2   4  22       18.72       20.43      4.24 o 
   3   4  22       32.55       32.29      3.31 o 
  -2   5  22       59.83       64.36      5.57 o 
  -1   5  22       23.33       29.18      5.07 o 
   0   5  22        3.26        5.24      4.98 o 
   1   5  22       22.47       22.03      3.74 o 
   2   5  22       57.73       63.24      8.10 o 
  -1   6  22       14.43       17.30      5.04 o 
   0   6  22        0.01        4.22      5.02 o 
   1   6  22       13.40       13.38      4.14 o 
   1   0  23       12.97       15.66      3.82 o 
   2   0  23       21.68       18.56      4.08 o 
   3   0  23        0.12        5.85      3.02 o 
  -3   1  23       58.46       52.82      3.72 o 
  -2   1  23        7.88        8.16      3.59 o 
  -1   1  23       16.52       18.03      3.65 o 
   0   1  23        1.22        2.71      3.82 o 
   1   1  23       16.74       17.12      3.64 o 
   2   1  23        7.10        7.81      3.47 o 
   3   1  23       59.00       59.71      3.60 o 
  -3   2  23       17.98       15.63      3.75 o 
  -2   2  23       93.71       92.84      5.53 o 
  -1   2  23       18.07       20.23      3.91 o 
   0   2  23      194.83      178.34      9.63 o 
   1   2  23       18.76       21.26      3.49 o 
   2   2  23       93.02       89.43      3.83 o 
   3   2  23       17.65       13.49      3.34 o 
  -2   3  23       26.25       33.01      5.23 o 
  -1   3  23       22.93       18.86      6.44 o 
   0   3  23        0.13        1.61      4.69 o 
   1   3  23       22.89       17.88      3.34 o 
   2   3  23       25.31       25.79      3.41 o 
  -2   4  23        3.25        4.08      4.93 o 
  -1   4  23        4.17        7.60      4.11 o 
   0   4  23       68.67       60.61      5.25 o 
   1   4  23        4.64       13.99      5.00 o 
   2   4  23        3.27        2.33      3.81 o 
  -1   5  23        1.49        1.33      5.51 o 
   0   5  23        1.56        4.86      5.09 o 
   1   5  23        1.41       -0.08      4.03 o 
   0   0  24        1.29       -2.43      5.58 o 
   1   0  24       22.10       30.49      6.78 o 
   2   0  24        4.86        4.03      3.02 o 
  -1   1  24      140.85      135.16      9.38 o 
   0   1  24        1.89        4.12      3.19 o 
   1   1  24      140.83      133.40      6.51 o 
  -1   2  24       13.81       16.67      4.32 o 
   0   2  24       13.46       15.87      4.27 o 
   1   2  24       13.42       13.74      4.57 o 
   0   3  24        6.91       13.12      4.23 o 
                                                 
